# Supplementary material for: Uncovering the Repertoire of Endogenous Flaviviral Elements in Aedes Mosquito Genomes
Source: J Virol. 2017 Jul 12;91(15):e00571-17. doi: 10.1128/JVI.00571-17 (PMC5512259; doi:10.1128/JVI.00571-17)
Supplement: Supplemental material [file JVI.00571-17_zjv999182777sd1.xlsx]

## Sheet: C636
S1 Table. List of identified proteins in C6/36 and Aag2 by MS analysis
Protein Description				Protein identification								First analysis		Second analysis		Third analysis
Description	# AAs	MW [kDa]	calc. pI	# Protein Groups	Exp. q-value	Protein FDR Confidence	Sum PEP Score	Coverage	# Peptides	# PSMs	# Unique Peptides	Score Mascot	# Peptides Mascot	Score Mascot	# Peptides Mascot	Score Mascot	# Peptides Mascot
Ago2_C6/36_XP_019552693.1	820	93.844	9.38	1	0.00457928	High	8.24304	66.4634	60	118	26	0	3	63	4	0	53
PIWI5	883	100.463	9.54	1	0.0132535	Medium	3.70426	61.7214	48	79	44	25.14	6	0	3	43.83	39
AALF000028-PA |protein_coding|JXUM01S000003:849400:851983:-1|:AALF000028	674	76.977	6.2	1	0.00154679	High	25.2168	69.7329	37	71	37	0	2	0	1	471.365	34
AALF000030-PA |protein_coding|JXUM01S000105:16546:27581:1|:AALF000030	1407	158.41	5.41	1	0.00154679	High	14.7515	47.0505	45	75	45	43.54	3	0	2	182.22	40
AALF000055-PA |protein_coding|JXUM01S008057:52871:53407:1|:AALF000055	178	20.126	8.66	1	0.00716332	High	5.54156	53.9326	13	45	13	0	1	0	1	73.35	12
AALF000102-PA |protein_coding|JXUM01S001032:109907:110283:-1|:AALF000102	83	9.47	10.83	1	0.00440806	High	9.16318	51.8072	6	13	6	0	1			152.03	5
AALF000103-PA sex-lethal|protein_coding|JXUM01S001032:145291:160284:1|:AALF000103	236	26.319	9.54	1	0.00276625	High	12.1452	58.0508	12	14	12	120.173	2	0	2	37.03	8
AALF000105-PA |protein_coding|JXUM01S001032:226140:230571:1|:AALF000105	655	73.479	6.27	1	0.00276625	High	11.4375	36.4885	15	20	15			28.47	1	119.31	14
AALF000107-PA aldehyde dehydrogenase|protein_coding|JXUM01S001032:301065:309584:-1|:A	471	51.52	8.06	1	0	High	90.3981	70.913	38	81	37	643.117	8	314.14	6	683.467	31
AALF000108-PA AP-3 complex subunit beta|protein_coding|JXUM01S001032:314104:317846:1|	1103	121.7	6.4	1	0.00154679	High	22.9311	49.6827	45	66	45	72.2	5	235.467	9	35.63	32
AALF000112-PA 40S ribosomal protein S25|protein_coding|JXUM01S008086:41446:44692:1|:A	119	13.388	10.32	1	0.00154679	High	26.378	59.6639	11	57	11	0	1	576.92	6	122.617	6
AALF000114-PA |protein_coding|JXUM01S008086:51552:53407:1|:AALF000114	591	65.313	4.88	1	0.00154679	High	20.9058	39.0863	23	28	23			104.34	2	241.449	21
AALF000185-PA |protein_coding|JXUM01S001029:135713:136750:-1|:AALF000185	187	20.552	6.39	1	0.00154679	High	13.5917	62.0321	8	11	8	0	1	79.14	2	105.12	6
AALF000186-PA |protein_coding|JXUM01S001029:158975:210957:-1|:AALF000186	985	107.483	5.48	1	0.00154679	High	16.8893	43.8579	28	55	28			0	2	193.63	26
AALF000205-PA Putative mitochondrial solute carrier protein|protein_coding|JXUM01S008	299	32.81	9.73	1	0.00276625	High	10.9303	46.8227	14	35	9	153.673	2	0	2	87.68	11
AALF000228-PA |protein_coding|JXUM01S008147:30511:31002:1|:AALF000228	140	15.452	7.18	1	0.00440806	High	9.05506	49.2857	6	9	6	0	1			96.52	5
AALF000247-PA Putative chaperonin|protein_coding|JXUM01S008159:45144:47269:-1|:AALF00	534	57.821	5.74	1	0	High	251.968	73.0337	58	179	58	1773.38	13	831.73	13	4313.53	45
AALF000266-PA Putative 26s proteasome regulatory complex atpase rpt2|protein_coding|J	434	48.614	5.64	1	0	High	35.3411	53.4562	24	44	24	268.844	6	83.91	1	87.34	18
AALF000267-PA Putative 60s ribosomal protein l11|protein_coding|JXUM01S008162:32869:4	183	20.962	10.05	1	0	High	70.8979	60.1093	27	91	27	351.837	7	675.77	15	416.73	14
AALF000279-PA |protein_coding|JXUM01S001043:94858:96063:1|:AALF000279	305	33.085	5.4	1	0	High	40.3372	80.9836	29	63	27	164.91	3	931.117	3	81.6728	24
AALF000311-PA |protein_coding|JXUM01S008263:18:995:1|:AALF000311	325	35.697	4.53	1	0.00716332	High	5.49451	36.3077	8	11	8	0	1			111.14	7
AALF000323-PA Elongation of very long chain fatty acids protein|protein_coding|JXUM01	262	30.373	9.23	1	0.0061287	High	6.24958	69.4656	16	18	16					99.68	16
AALF000324-PA lamin b receptor|protein_coding|JXUM01S008205:7112:20476:-1|:AALF000324	673	74.962	10.29	1	0.00154679	High	24.76	35.8098	21	49	21	64.56	3			588.453	19
AALF000344-PA |protein_coding|JXUM01S001040:24016:47134:-1|:AALF000344	1675	180.018	4.53	1	0	High	132.428	26.0896	41	102	7	67.38	3	0	1	1857.48	39
AALF000354-PA |protein_coding|JXUM01S001047:208967:234363:1|:AALF000354	933	98.156	8.87	1	0.00834879	High	4.54313	45.6592	33	51	33			0	3	70.52	30
AALF000359-PA regulator of chromosome condensation|protein_coding|JXUM01S008220:34088	513	54.713	7.17	1	0	High	337.581	78.5575	103	319	103	290.32	4	1106.82	12	5720.03	96
AALF000368-PA |protein_coding|JXUM01S008227:14273:15202:1|:AALF000368	309	35.417	7.72	1	0.00154679	High	13.0886	41.4239	16	26	3	94.62	3	0	1	48.07	12
AALF000378-PA GTP-binding protein|protein_coding|JXUM01S001045:73096:134254:-1|:AALF0	425	47.906	6.64	1	0	High	33.6561	61.6471	18	32	18	293.56	8	200.49	5	24.01	10
AALF000379-PA |protein_coding|JXUM01S001045:153460:176706:-1|:AALF000379	81	9.001	8.94	1	0.00154679	High	19.6156	87.6543	9	16	9	106.04	2			223.744	7
AALF000393-PA pre-mRNA splicing factor|protein_coding|JXUM01S001052:274766:287828:1|:	931	104.772	7.94	1	0.00457928	High	8.38803	37.7014	29	44	29	0	1	0	1	150.91	27
AALF000395-PA AAEL010377-PA|protein_coding|JXUM01S001052:296427:297541:1|:AALF000395	349	38.862	9.7	1	0.00457928	High	7.79173	53.2951	22	26	22	0	2			118.35	20
AALF000405-PA |protein_coding|JXUM01S008236:2518:24184:-1|:AALF000405	393	43.581	4.51	1	0.0061287	High	5.95437	33.0789	10	13	10					75.46	10
AALF000431-PA Glucose-6-phosphate isomerase|protein_coding|JXUM01S001051:7233:41589:-	561	63.196	6.42	1	0.00457928	High	8.02827	52.2282	21	25	21	59.06	5	71.1	2	0	14
AALF000489-PA DNA-directed RNA polymerase subunit beta|protein_coding|JXUM01S008295:2	1153	130.872	6.87	1	0	High	37.7637	47.4415	44	67	2	122.43	6	148.79	4	341.933	35
AALF000529-PA |protein_coding|JXUM01S008315:3918:18376:1|:AALF000529	190	22.145	5.83	1	0.00276625	High	11.1711	38.4211	6	17	2	112.88	2			0	4
AALF000563-PA spliceosome associated protein|protein_coding|JXUM01S001056:258272:2595	361	38.816	6.43	1	0.00535332	High	7.24546	78.6704	19	26	19			143.757	3	35.48	16
AALF000582-PA |protein_coding|JXUM01S001059:219993:220214:1|:AALF000582	73	8.614	9.64	1	0.00457928	High	8.09245	80.8219	7	18	3			0	1	133.997	7
AALF000590-PA zinc finger protein|protein_coding|JXUM01S001059:313934:319351:1|:AALF0	1763	198.081	8.43	1	0.00154679	High	17.0361	40.329	59	115	59	0	5	0	2	262.63	53
AALF000591-PA |protein_coding|JXUM01S001059:338184:338680:-1|:AALF000591	124	13.864	5.29	1	0.00582936	High	6.34172	68.5484	9	11	9			90.1767	1	0	8
AALF000604-PA |protein_coding|JXUM01S008346:46862:48773:1|:AALF000604	380	40.515	5	1	0.00276625	High	12.4696	78.6842	23	32	23	0	2	354.687	2	0	19
AALF000616-PA |protein_coding|JXUM01S001064:2933:5683:-1|:AALF000616	843	93.598	5.19	1	0.00154679	High	13.3812	38.5528	26	34	26	29.9	1	74.77	3	106.095	22
AALF000621-PA |protein_coding|JXUM01S001064:205959:206921:1|:AALF000621	272	30.347	7.49	1	0.00154679	High	21.841	49.6324	21	41	1	0	1			235.905	20
AALF000668-PA Eukaryotic translation initiation factor 3 subunit F|protein_coding|JXU	287	31.649	5.31	1	0.00154679	High	30.0383	67.9443	28	50	28	205.019	6	202.612	10	0	13
AALF000670-PA longevity assurance factor 1 (lag1)|protein_coding|JXUM01S001068:228802	380	44.428	9.26	1	0.00647733	High	5.82628	32.6316	7	7	7	54.49	1	0	1	0	5
AALF000725-PA |protein_coding|JXUM01S000562:636405:654566:-1|:AALF000725	916	103.148	7.94	1	0.00582936	High	6.37575	48.1441	34	52	1	0	2	0	5	83.36	27
AALF000728-PA complement component|protein_coding|JXUM01S000562:690715:694978:-1|:AAL	193	21.566	6.77	1	0.00457928	High	8.29523	37.3057	5	9	5	118.58	3			0	2
AALF000730-PA |protein_coding|JXUM01S000562:732246:759226:1|:AALF000730	1228	140.206	5.36	1	0.00535332	High	6.4904	42.2638	52	76	52	35.08	3	68.35	3	17.17	46
AALF000782-PA Putative 26s proteasome regulatory complex subunit|protein_coding|JXUM0	379	41.188	4.94	1	0.00154679	High	24.2242	65.1715	20	33	20	127.497	4	0	1	136.93	16
AALF000783-PA |protein_coding|JXUM01S008432:39581:41265:-1|:AALF000783	506	56.528	9.16	1	0.00457928	High	7.57035	47.8261	30	63	30	0	2	62.72	2	30.91	26
AALF000790-PA Histone H2B|protein_coding|JXUM01S103210:677:880:-1|:AALF000790	67	7.435	9.88	2	0	High	151.708	100	38	322	0	135.95	2	952.505	12	4695.51	37
AALF000794-PA |protein_coding|JXUM01S008447:15991:17034:-1|:AALF000794	347	39.389	7.12	1	0.00321958	High	9.62552	32.5648	9	13	9	52.8	2	49.72	1	0	6
AALF000803-PA RpL4: 60S ribosomal protein L4|protein_coding|JXUM01S001079:179002:2150	503	57.271	11.39	1	0	High	295.135	70.1789	77	187	77	1727.66	21	1686.68	28	2101.74	52
AALF000806-PA |protein_coding|JXUM01S001079:323896:327064:-1|:AALF000806	897	102.586	8.43	1	0.0091617	High	4.47296	42.8094	48	84	48			42.21	5	0	44
AALF000824-PA |protein_coding|JXUM01S001071:127885:149377:-1|:AALF000824	2222	240.247	8.31	1	0.00276625	High	12.1343	39.694	77	114	77	0	1	27.81	3	129.147	73
AALF000828-PA Putative vacuolar|protein_coding|JXUM01S001071:168029:171481:1|:AALF000	120	14.08	9.63	1	0	High	42.2088	70.8333	14	26	14			57.44	1	665.085	13
AALF000829-PA |protein_coding|JXUM01S001071:175036:197763:-1|:AALF000829	382	42.305	4.86	1	0	High	52.8968	43.1937	28	60	28	65.15	2	70.9	3	602.414	25
AALF000831-PA |protein_coding|JXUM01S001071:230438:249871:1|:AALF000831	1305	143.897	6.83	1	0.00457928	High	8.7955	59.2337	62	85	10	0	2	0	2	112.89	58
AALF000833-PA |protein_coding|JXUM01S008463:46412:47129:1|:AALF000833	188	21.963	9.32	1	0.00154679	High	14.8268	77.1277	13	25	13	31.93	1	0	2	222.666	10
AALF000834-PA Ubiquitin-like protein ATG12|protein_coding|JXUM01S008463:47615:48106:-	120	13.489	8.09	1	0.00457928	High	8.19237	43.3333	4	9	4			133.403	1	0	3
AALF000856-PA rab gdp-dissociation inhibitor|protein_coding|JXUM01S001084:291386:3093	443	49.883	5.5	1	0.00154679	High	27.5607	53.2731	16	25	16	132.53	4	110.623	5	96.43	8
AALF000877-PA xaa-pro aminopeptidase|protein_coding|JXUM01S008485:131:2073:-1|:AALF00	587	64.959	5.8	1	0.00154679	High	22.0091	40.0341	16	18	16	174.217	4	83.0513	3	0	10
AALF000895-PA prolyl 4-hydroxylase alpha subunit 1,|protein_coding|JXUM01S008491:4958	281	31.89	4.77	1	0	High	60.9736	77.9359	25	58	1	144.17	5	310.385	5	429.625	17
AALF000925-PA calicylin binding protein|protein_coding|JXUM01S001083:99734:100530:-1|	242	27.62	7.06	1	0	High	56.0335	48.7603	21	35	21			41.73	2	966.707	19
AALF000926-PA |protein_coding|JXUM01S001083:116085:127020:1|:AALF000926	490	54.432	8.92	1	0.00750821	High	4.81063	37.9592	15	18	15	0	2	72.01	2	0	12
AALF000938-PA |protein_coding|JXUM01S008521:38393:41618:-1|:AALF000938	730	84.923	6.32	1	0.00276625	High	11.3731	29.1781	24	28	24	0	2	109.02	4	0	18
AALF000948-PA |protein_coding|JXUM01S001085:90136:93548:-1|:AALF000948	200	21.128	9.1	1	0	High	59.9685	76	26	61	2	178.188	4	543.359	6	509.026	20
AALF000949-PA RAS homologue enriched in brain (RHEB)|protein_coding|JXUM01S001085:106	182	20.519	5.11	1	0.00154679	High	17.3526	62.6374	9	15	9	117.58	4	0	1	0	4
AALF000952-PA double-stranded RNA-binding protein zn72d|protein_coding|JXUM01S001085:	678	75.567	8.59	1	0	High	63.4236	67.8466	47	107	35	203.387	4	32.6	4	617.478	41
AALF000954-PA |protein_coding|JXUM01S001085:310905:323823:-1|:AALF000954	569	61.678	8.38	1	0.00154679	High	23.8217	56.239	28	40	7	63.49	3	267.387	6	139.44	19
AALF001034-PA Transcription elongation factor SPT5|protein_coding|JXUM01S008581:25700	1088	120.441	6.29	1	0.00154679	High	21.4176	40.3493	32	51	32	138.33	5			104	27
AALF001073-PA |protein_coding|JXUM01S001110:119630:121715:-1|:AALF001073	639	71.891	5.83	1	0.00276625	High	12.388	43.5055	23	30	23	56.33	3	125.79	3	27.84	17
AALF001092-PA dab2-interacting protein|protein_coding|JXUM01S001095:66908:91136:1|:AA	752	83.775	6.87	1	0	High	35.2994	40.6915	32	72	32	58.68	3	140.49	5	144.217	27
AALF001093-PA calreticulin|protein_coding|JXUM01S001095:132002:139109:-1|:AALF001093	408	46.793	4.56	1	0	High	269.193	59.8039	55	278	55	1025.5	13	2240.05	19	4390.46	36
AALF001100-PA |protein_coding|JXUM01S001095:281732:295243:-1|:AALF001100	466	51.992	5.92	1	0	High	103.187	53.0043	21	63	21	63.85	2	90.2867	2	1564.61	19
AALF001101-PA Putative e3 ubiquitin ligase cullin 1 component|protein_coding|JXUM01S0	779	90.291	8	1	0.00154679	High	15.5568	37.9974	30	52	1	62.61	3	100.107	4	0	23
AALF001114-PA |protein_coding|JXUM01S008609:12538:13539:1|:AALF001114	333	37.152	7.14	1	0.00154679	High	13.6734	43.8438	13	27	13	0	2	0	1	255.04	10
AALF001119-PA |protein_coding|JXUM01S008608:15022:37172:1|:AALF001119	1198	130.704	5.12	1	0.00154679	High	28.7381	49.4157	45	74	29	450.374	10	13.61	5	0	31
AALF001124-PA acyl-coa dehydrogenase|protein_coding|JXUM01S000118:398992:400366:-1|:A	367	40.015	9.19	1	0.00647733	High	5.70775	59.4005	22	36	5	0	2			114.57	20
AALF001125-PA DEAD box ATP-dependent RNA helicase|protein_coding|JXUM01S000118:410270	603	67.901	8.78	1	0.00716332	High	5.19278	47.7612	22	33	3	49.86	3			0	19
AALF001127-PA cop9 signalosome complex subunit|protein_coding|JXUM01S000118:425724:44	444	51.462	5.45	1	0.00535332	High	6.90833	42.5676	19	36	19	40.05	4	89.03	1	47.67	15
AALF001129-PA AMP dependent ligase|protein_coding|JXUM01S000118:534169:572301:1|:AALF	667	74.618	7.08	1	0.00535332	High	6.49801	56.6717	37	48	37	0	2	0	1	95.06	34
AALF001158-PA Aconitate hydratase|protein_coding|JXUM01S001094:216941:225772:-1|:AALF	978	107.1	6.65	1	0	High	38.0259	56.544	47	72	47	439.748	9	0	4	170.64	35
AALF001159-PA |protein_coding|JXUM01S001094:278944:323532:1|:AALF001159	444	48.427	9.47	1	0.00154679	High	25.333	57.4324	23	59	23	0	2	72.43	2	302.844	19
AALF001169-PA map kinase-activated protein kinase (mapkapk)|protein_coding|JXUM01S001	372	42.458	7.9	1	0.00154679	High	14.2532	63.9785	30	47	30	124.87	6	29.11	1	0	23
AALF001172-PA chromosome region maintenance protein 5/exportin|protein_coding|JXUM01S	1226	136.862	6.67	1	0.00535332	High	7.05341	59.7879	61	95	5	0	6	0	4	90.11	52
AALF001175-PA Transaldolase|protein_coding|JXUM01S001105:297358:303496:1|:AALF001175	342	37.834	5.66	1	0	High	43.2995	37.4269	15	31	15	196.05	3	234.42	4	415.671	11
AALF001187-PA heat shock protein|protein_coding|JXUM01S001093:330133:332386:-1|:AALF0	704	79.812	6.86	1	0	High	51.3118	62.642	39	60	38	434.12	9	211.255	7	26.28	24
AALF001232-PA Pyruvate carboxylase|protein_coding|JXUM01S001104:289187:297552:1|:AALF	1180	130.536	6.76	1	0	High	65.3394	63.2203	62	123	6	610.656	15	125.002	4	145.921	48
AALF001271-PA |protein_coding|JXUM01S008692:7766:29197:1|:AALF001271	1082	123.952	9.86	1	0.00154679	High	25.9524	42.976	47	77	47	13.21	2	56.38	2	280.297	43
AALF001293-PA |protein_coding|JXUM01S001108:249123:287670:1|:AALF001293	1411	149.428	9.36	1	0.00535332	High	7.39023	39.8299	42	69	34			0	1	137.51	41
AALF001319-PA Putative heat shock factor binding protein|protein_coding|JXUM01S008732	84	9.449	4.26	1	0.00154679	High	22.3342	82.1429	10	19	10	0	1	363.5	3	0	6
AALF001324-PA Putative chaperonin|protein_coding|JXUM01S008726:14806:36492:1|:AALF001	542	59.606	6.55	1	0	High	91.7326	63.2841	40	80	40	586.053	10	368.73	7	455.071	26
AALF001334-PA Ribosomal protein|protein_coding|JXUM01S008740:41735:42202:-1|:AALF0013	155	17.335	9.69	1	0.00154679	High	20.817	90.3226	18	28	1	98.84	1	170.512	6	65.66	13
AALF001345-PA |protein_coding|JXUM01S008746:4186:5907:-1|:AALF001345	550	60.541	4.54	1	0.00154679	High	18.2673	20.3636	10	20	3					385.165	10
AALF001358-PA |protein_coding|JXUM01S001116:311161:313795:-1|:AALF001358	817	96.164	5.3	1	0.0061287	High	6.10685	13.0967	12	15	12					79.95	12
AALF001360-PA |protein_coding|JXUM01S008756:33652:38863:1|:AALF001360	1311	145.908	8.16	1	0.0061287	High	5.94615	42.3341	39	59	4	0	3			95.71	36
AALF001365-PA |protein_coding|JXUM01S000004:614176:625394:1|:AALF001365	508	54.19	9.11	1	0	High	71.4985	67.3228	40	67	8	283.08	7	305.883	5	574.737	30
AALF001367-PA Putative regulator of the ubiquitin pathway|protein_coding|JXUM01S00000	439	50.409	5.41	1	0.00457928	High	8.45726	60.82	22	34	22	0	1	113.68	3	39.78	18
AALF001399-PA Protein BCCIP homolog|protein_coding|JXUM01S008766:36923:38045:-1|:AALF	301	33.756	4.5	1	0	High	37.3165	61.794	22	41	22	176.993	5	250.103	6	339.221	15
AALF001423-PA Pyrroline-5-carboxylate reductase|protein_coding|JXUM01S001121:314825:3	293	31.309	7.69	1	0.00716332	High	5.09241	74.0614	19	33	2	56.46	1	0	2	0	17
AALF001440-PA deoxyribose-phosphate aldolase|protein_coding|JXUM01S001119:227400:2285	327	36.055	6.54	1	0	High	40.693	58.7156	16	23	16	247.14	6	65.16	1	250.34	12
AALF001465-PA |protein_coding|JXUM01S008817:4635:33522:1|:AALF001465	382	40.875	5.12	1	0.00535332	High	6.97763	58.9005	22	33	1	41.5	3	169.698	2	79.733	18
AALF001476-PA transcription elongation factor s-ii|protein_coding|JXUM01S001133:22383	303	34.124	8.88	1	0.00154679	High	23.0468	39.934	16	27	9	0	1	31.5	1	319.4	15
AALF001477-PA |protein_coding|JXUM01S001133:239019:243231:1|:AALF001477	326	36.431	8.54	1	0	High	44.083	45.7055	20	42	13	52.79	2	31.5	1	636.521	18
AALF001501-PA phosphoglucomutase|protein_coding|JXUM01S000120:621313:623070:-1|:AALF0	561	60.751	5.94	1	0.00321958	High	9.52065	59.3583	22	35	22	49.45	1	125.717	2	0	19
AALF001502-PA 40S ribosomal protein S24|protein_coding|JXUM01S000120:628880:629272:1|	130	15.07	11	1	0.00154679	High	16.8371	46.1538	6	26	6	548.503	4	106.817	4	71.85	1
AALF001509-PA DNA-directed RNA polymerase subunit beta|protein_coding|JXUM01S008831:2	1115	126.427	8.34	1	0	High	41.9156	52.7354	57	81	15	122.43	6	209.216	6	341.933	46
AALF001557-PA |protein_coding|JXUM01S008863:32480:32902:1|:AALF001557	140	15.38	8.5	1	0.00154679	High	19.8827	77.8571	12	22	12			23.65	1	232.45	11
AALF001564-PA |protein_coding|JXUM01S008864:10744:11466:-1|:AALF001564	240	26.728	6.11	1	0.00321958	High	10.224	27.0833	4	6	1					147.38	4
AALF001565-PA |protein_coding|JXUM01S008864:16104:16891:1|:AALF001565	241	26.9	8.43	1	0.00582936	High	6.38956	39.0041	8	13	8	52.72	1	28.99	2	0	6
AALF001572-PA Annexin|protein_coding|JXUM01S008875:5708:37612:-1|:AALF001572	545	61.035	4.73	1	0.00154679	High	24.198	59.633	21	52	17	227.38	2	287.696	3	378.638	17
AALF001573-PA Putative small nuclear ribonucleoprotein d1|protein_coding|JXUM01S00112	126	13.886	11.62	1	0.00154679	High	16.5933	56.3492	9	15	9	173.96	2	69.21	1	84.14	7
AALF001576-PA pre-mRNA cleavage factor im, 25kD subunit|protein_coding|JXUM01S001125:	230	26.297	8.84	1	0.00276625	High	10.94	50.4348	8	11	8	125.973	4			34.59	5
AALF001602-PA Poly [ADP-ribose] polymerase|protein_coding|JXUM01S008890:13105:16721:-	999	113.075	8.54	1	0	High	124.701	49.049	42	96	10	788.57	15	314.689	7	219.463	24
AALF001605-PA nonsense-mediated mRNA decay protein 1 (rent1)|protein_coding|JXUM01S00	945	106.129	8.31	1	0.00716332	High	5.27827	53.2275	61	101	60	0	5	24.73	3	0	53
AALF001633-PA Gamma-tubulin complex component|protein_coding|JXUM01S000112:635290:638	888	101.11	6.73	1	0.00276625	High	12.682	59.7973	51	91	3	0	3	0	2	199.95	47
AALF001636-PA DEAD box ATP-dependent RNA helicase|protein_coding|JXUM01S008909:27860:	380	43.541	5.45	1	0	High	50.041	71.0526	30	49	30	318.055	7	313.653	5	207.41	21
AALF001637-PA threonyl-tRNA synthetase|protein_coding|JXUM01S008909:33993:41254:-1|:A	760	87.032	7.66	1	0	High	185.97	66.0526	61	159	61	437.033	13	1090.78	14	1545.27	42
AALF001646-PA |protein_coding|JXUM01S001135:129668:165803:1|:AALF001646	2098	226.261	8.56	1	0	High	121.378	49.9523	83	172	83	407.398	8	95.168	14	1209.56	64
AALF001726-PA GTP-binding protein|protein_coding|JXUM01S001154:226949:229086:1|:AALF0	676	76.954	9.54	1	0.00276625	High	12.0269	26.0355	16	22	16	0	1	117.73	4	58.42	11
AALF001763-PA |protein_coding|JXUM01S001142:223841:224305:-1|:AALF001763	154	17.503	9.47	1	0.00154679	High	25.1053	67.5325	11	25	7	459.774	4			74.2467	8
AALF001769-PA UV excision repair protein rad23|protein_coding|JXUM01S001142:314176:32	374	40.949	4.77	1	0.00154679	High	30.8273	47.5936	13	21	13	232.69	4	77.0867	3	0	7
AALF001770-PA Kinesin-like protein|protein_coding|JXUM01S008988:5485:19490:1|:AALF001	703	78.189	9.41	1	0.00154679	High	18.8147	60.3129	40	72	40	140.27	6	69.76	5	0	29
AALF001782-PA Putative cpij016435 conserved protein|protein_coding|JXUM01S008990:4664	141	15.955	4.73	1	0.00582936	High	6.34284	59.5745	6	22	6					44.76	6
AALF001783-PA zinc finger protein|protein_coding|JXUM01S008990:47778:49136:-1|:AALF00	452	52.783	5.66	1	0.00716332	High	5.22254	37.3894	14	18	14					71.44	14
AALF001807-PA Putative gtp-binding adp-ribosylation factor-like protein arl1|protein_	175	20.112	8.97	1	0.00321958	High	10.2811	36	4	7	4	45.06	1	29.83	2	96.18	2
AALF001876-PA |protein_coding|JXUM01S009042:6413:9390:1|:AALF001876	968	108.267	8.05	1	0	High	92.7527	67.3554	60	108	2	595.38	14	582.903	10	248.76	43
AALF001879-PA |protein_coding|JXUM01S009060:33264:34448:1|:AALF001879	375	43.552	8.73	1	0.00535332	High	7.12249	58.6667	20	27	20	0	2	111.17	2	0	16
AALF001881-PA Kinesin-like protein|protein_coding|JXUM01S009060:40796:43820:-1|:AALF0	869	98.052	9.29	1	0.00535332	High	7.02517	41.542	31	42	31	70.12	2	36.22	3	0	26
AALF001921-PA glutamate carboxypeptidase|protein_coding|JXUM01S001150:273559:281843:1	483	53.639	5.41	1	0	High	49.3815	57.3499	22	36	22	239.528	6	395.175	9	20.18	10
AALF001923-PA |protein_coding|JXUM01S001150:298444:299491:1|:AALF001923	262	29.827	8.4	1	0.00154679	High	16.5604	51.145	11	21	11	64.65	2	26.63	1	65.4467	9
AALF001940-PA DEAD box ATP-dependent RNA helicase|protein_coding|JXUM01S009074:9297:2	727	81.215	6.93	1	0.00154679	High	29.4011	43.7414	25	41	25	334.645	3	279.195	6	0	17
AALF001941-PA V-type proton ATPase subunit F|protein_coding|JXUM01S009074:37285:37973	127	14.131	6.18	1	0.00154679	High	16.2119	45.6693	8	13	8			79.27	1	230.88	7
AALF001992-PA inorganic pyrophosphatase|protein_coding|JXUM01S001217:291297:306032:1	436	48.588	7.25	1	0	High	83.668	53.6697	26	59	26	763.303	8	160.87	6	672.452	17
AALF002009-PA cytochrome C1 heme lyase|protein_coding|JXUM01S009110:1356:19116:1|:AA	289	32.83	6.87	1	0.00321958	High	10.1807	70.5882	13	24	13			78.11	3	34.5	11
AALF002028-PA ran-binding protein|protein_coding|JXUM01S001157:116627:145974:-1|:AAL	2693	296.089	6.68	1	0	High	70.9812	44.5971	91	155	91	145.66	9	371.173	10	590.85	76
AALF002029-PA |protein_coding|JXUM01S001157:154179:156334:1|:AALF002029	595	67.185	8.91	1	0	High	99.2706	59.1597	36	61	36	366.882	6	158.01	4	585.887	27
AALF002047-PA |protein_coding|JXUM01S001162:56784:97698:1|:AALF002047	295	33.196	7.18	1	0.00154679	High	12.7683	40.678	13	21	13	0	2	144.65	2	55.63	9
AALF002064-PA |protein_coding|JXUM01S001161:188022:189377:-1|:AALF002064	451	51.416	7.87	1	0.00321958	High	10.4684	55.6541	20	27	1	47.86	3	0	1	105.833	16
AALF002099-PA |protein_coding|JXUM01S001160:263527:273125:-1|:AALF002099	110	12.805	6.02	1	0.00440806	High	9.15146	61.8182	8	18	8	0	1			151.03	7
AALF002101-PA |protein_coding|JXUM01S001160:280227:283480:-1|:AALF002101	202	22.429	5.03	1	0.00457928	High	8.15366	64.3564	9	13	2	89.94	2			0	7
AALF002102-PA Putative nuclear cap-binding protein complex subunit cbp20 rrm superfa	159	18.381	8.59	1	0.00321958	High	9.90816	53.4591	6	7	6	0	1	110.71	2	38.66	3
AALF002116-PA |protein_coding|JXUM01S009149:37950:39092:1|:AALF002116	380	40.346	9.13	1	0.0061287	High	6.06404	16.8421	3	3	1			0	1	89.92	2
AALF002118-PA |protein_coding|JXUM01S009147:25063:29263:1|:AALF002118	1369	153.925	7.72	1	0.00321958	High	9.99961	45.1424	4	14	1	99.37	2			234.455	3
AALF002131-PA Transcription elongation factor SPT5|protein_coding|JXUM01S009166:3779	1091	120.857	6.29	1	0.00154679	High	21.4176	40.2383	32	51	32	138.33	5			104	27
AALF002195-PA Putative gtp-binding protein|protein_coding|JXUM01S009196:30146:38660:	203	23.126	8.76	1	0.00154679	High	17.5307	36.9458	9	12	7			244.33	4	58.83	5
AALF002208-PA |protein_coding|JXUM01S001169:310731:322014:-1|:AALF002208	345	38.988	8.98	1	0.00154679	High	14.4145	33.3333	11	16	2			0	1	235.79	10
AALF002219-PA Putative splicing factor|protein_coding|JXUM01S009222:5467:6986:1|:AAL	179	20.501	11.55	1	0	High	46.5092	53.0726	22	66	22			110.23	1	567.445	21
AALF002222-PA |protein_coding|JXUM01S009222:28874:29659:1|:AALF002222	200	22.914	10.39	1	0.00457928	High	8.47934	34.5	6	8	6					118.35	6
AALF002235-PA sodium-dependent phosphate transporter|protein_coding|JXUM01S009234:63	733	80.62	9.17	1	0	High	41.8933	50.4775	39	69	39	221.547	6	332.867	13	211.103	23
AALF002274-PA |protein_coding|JXUM01S001178:32756:33264:1|:AALF002274	144	15.901	4.96	1	0	High	62.9776	84.7222	18	42	9	0	1			674.738	18
AALF002283-PA ATP-citrate synthase|protein_coding|JXUM01S075105:23183:42852:-1|:AALF	1041	113.717	7.34	1	0	High	111.244	71.854	63	98	63	699.376	13	847.23	15	169.471	42
AALF002299-PA |protein_coding|JXUM01S009269:11851:12452:1|:AALF002299	175	19.827	4.79	1	0.00716332	High	5.15802	53.1429	8	10	8					68.94	8
AALF002305-PA vacuolar protein sorting-associated protein (vps13)|protein_coding|JXU	3336	377.323	5.95	1	0.00276625	High	12.4107	51.9185	136	196	135	25.5	12	52.75	7	61.4633	118
AALF002306-PA |protein_coding|JXUM01S000130:176171:176816:-1|:AALF002306	191	22.191	4.87	1	0.00154679	High	13.0434	38.7435	6	9	6	46.75	1	117.28	1	80.9	5
AALF002307-PA Ribulose-phosphate 3-epimerase|protein_coding|JXUM01S000130:178898:179	224	24.576	5.17	1	0	High	43.7207	93.3036	20	33	20	136.29	3	284.008	5	198.28	14
AALF002311-PA |protein_coding|JXUM01S000130:519916:536831:-1|:AALF002311	270	29.966	4.13	1	0	High	96.7843	55.1852	25	74	25	484.679	4	1585.62	16	310.217	11
AALF002338-PA rap GTPase-activating protein|protein_coding|JXUM01S001176:266749:2854	839	90.895	6.8	1	0.00154679	High	21.7866	47.6758	42	77	42	0	6	0	4	283.138	33
AALF002345-PA |protein_coding|JXUM01S009290:28174:30149:1|:AALF002345	637	69.2	8.47	1	0.00276625	High	12.0643	51.3344	23	39	23	0	2	0	1	229.79	20
AALF002349-PA |protein_coding|JXUM01S001185:72721:82021:-1|:AALF002349	182	21.089	5.44	1	0.00154679	High	12.7999	43.4066	7	9	7	50.47	3	145.84	2	0	2
AALF002370-PA zinc finger protein|protein_coding|JXUM01S009317:16540:20945:-1|:AALF0	1194	125.967	7.36	1	0.00440806	High	9.06654	54.9414	61	123	60	0	4	0	5	115.31	53
AALF002373-PA nop14|protein_coding|JXUM01S009320:11840:16571:1|:AALF002373	846	97.296	5.67	1	0.0091617	High	4.4191	38.1797	21	42	21	58.66	4	0	2	0	16
AALF002375-PA thioredoxin peroxidase|protein_coding|JXUM01S009320:25248:26940:1|:AAL	232	25.907	8.75	1	0.00154679	High	21.9318	86.2069	26	39	25	126.255	4	0	2	154.628	22
AALF002395-PA |protein_coding|JXUM01S009326:39815:41214:-1|:AALF002395	262	29.941	6.89	1	0	High	110.919	88.5496	43	115	42	828.633	6	607.422	9	1338.51	38
AALF002411-PA |protein_coding|JXUM01S009333:8219:30050:1|:AALF002411	392	42.847	5.39	1	0.00321958	High	9.40093	28.8265	8	10	8			53.76	3	41.43	5
AALF002440-PA |protein_coding|JXUM01S001193:83283:94008:-1|:AALF002440	1107	125.277	6.4	1	0.0079033	High	4.55993	66.3053	84	122	84	0	9	74.94	9	0	69
AALF002446-PA chaperone protein DNAj|protein_coding|JXUM01S009362:36222:38435:1|:AAL	594	65.116	9.16	1	0.00276625	High	11.7206	50	30	55	30	0	4			275.266	26
AALF002459-PA ATP-dependent clp protease ATP-binding subunit clpx|protein_coding|JXU	454	49.344	6.21	1	0.00154679	High	23.8536	63.6564	28	48	7	63.49	3	267.387	5	139.44	21
AALF002461-PA |protein_coding|JXUM01S001195:216698:244077:1|:AALF002461	426	44.17	4.82	1	0.00276625	High	12.1085	59.3897	18	27	18	0	2	51.47	2	151.55	14
AALF002462-PA |protein_coding|JXUM01S001195:263297:265775:-1|:AALF002462	740	84.919	5.86	1	0	High	42.976	53.2432	30	49	1	380.805	3	195.765	6	50.67	22
AALF002463-PA |protein_coding|JXUM01S001195:267296:277124:1|:AALF002463	719	79.2	8.75	1	0	High	42.7201	73.1572	51	92	2	31.35	5	385.657	3	233.994	44
AALF002464-PA |protein_coding|JXUM01S001195:279802:305695:-1|:AALF002464	1499	166.607	5.58	1	0.0061287	High	5.95348	43.6291	49	63	49	0	5	61.32	3	50.31	41
AALF002465-PA T-complex protein 1 subunit gamma|protein_coding|JXUM01S001195:311767:	546	59.562	6.57	1	0	High	187.871	75.8242	76	193	76	743.217	16	615.227	13	1412.68	59
AALF002466-PA protein disulfide-isomerase A6 precursor|protein_coding|JXUM01S001195:	438	47.67	5.4	1	0	High	153.742	65.7534	39	85	39	643.876	11	387.213	11	865.985	24
AALF002470-PA Putative rna polymerase ii subunit polr2c/rpb3|protein_coding|JXUM01S0	275	31.472	4.89	1	0.00276625	High	10.995	60.3636	13	23	13	40.08	1	83.15	1	171.589	13
AALF002506-PA |protein_coding|JXUM01S009422:28557:38205:1|:AALF002506	600	63.891	9.72	1	0.00535332	High	6.42866	64.8333	40	61	40	0	3	0	3	115.86	35
AALF002507-PA transcription elongation regulator 1 (ca150)|protein_coding|JXUM01S009	1097	123.66	9.03	1	0.00276625	High	12.1576	37.4658	43	69	43	62.65	2	278.59	1	0	40
AALF002515-PA |protein_coding|JXUM01S000128:272600:310449:1|:AALF002515	566	63.229	8.95	1	0.00154679	High	18.8355	62.7208	28	41	3	48.59	7	182.5	4	0	18
AALF002534-PA Putative heat shock protein|protein_coding|JXUM01S009428:42144:42768:-	100	10.723	9.04	1	0	High	202.204	96	63	321	59	282.1	3	935.799	14	5703.73	62
AALF002550-PA |protein_coding|JXUM01S001220:189832:191045:-1|:AALF002550	358	39.923	7.3	1	0.00383632	High	9.3372	53.6313	15	21	1	80.79	1	64.68	2	0	12
AALF002564-PA 60S ribosomal protein L7a|protein_coding|JXUM01S001205:115808:128753:1	325	36.916	10.67	1	0	High	101.833	56.9231	36	136	36	412.019	7	1460.31	14	952.962	24
AALF002566-PA Putative 26s proteasome regulatory complex atpase rpt6|protein_coding|	393	44.367	7.42	1	0	High	56.9199	61.5776	27	53	27	396.1	8	254.38	6	250.643	16
AALF002567-PA tRNA (guanine-N(7)-)-methyltransferase non-catalytic subunit wuho|prot	406	46.217	5.62	1	0.00647733	High	5.65808	21.9212	7	11	7	124.34	1	70.25	1	0	6
AALF002568-PA |protein_coding|JXUM01S009459:13207:29819:1|:AALF002568	247	27.335	8.02	1	0.0061287	High	5.93673	68.0162	13	21	13	0	3			157.593	11
AALF002583-PA |protein_coding|JXUM01S009472:24694:25140:-1|:AALF002583	115	12.692	9.39	1	0.00154679	High	25.1479	49.5652	5	10	5					312.85	5
AALF002613-PA |protein_coding|JXUM01S001209:48639:74899:-1|:AALF002613	251	27.842	9.52	1	0.00276625	High	10.7426	43.8247	9	11	9	81.7333	2	0	1	0	6
AALF002626-PA RpS21: 40S ribosomal protein S21|protein_coding|JXUM01S009500:18681:19	83	9.387	5.88	1	0	High	73.1068	96.3855	23	58	1	109.4	1	309.27	4	1017.75	22
AALF002631-PA ubiquitin fusion degradaton protein|protein_coding|JXUM01S000002:89699	295	33.17	5.6	1	0.00154679	High	23.3217	48.1356	19	37	19	65.66	4			424.247	15
AALF002644-PA Putative ribosomal protein s2|protein_coding|JXUM01S001219:290998:2920	273	29.741	10.32	1	0	High	115.306	71.0623	31	72	31	720.148	7	1336.41	17	128.993	12
AALF002645-PA importin beta-3|protein_coding|JXUM01S001219:305403:330856:-1|:AALF002	1099	123.672	4.74	1	0	High	111.596	70.5187	80	136	80	729.963	20	506.615	11	244.84	58
AALF002651-PA actin|protein_coding|JXUM01S001211:136311:137713:-1|:AALF002651	422	46.614	5.48	1	0	High	36.6788	67.5355	26	37	26	278.78	5	76.65	3	119.815	19
AALF002684-PA |protein_coding|JXUM01S009527:2342:12277:1|:AALF002684	1401	155.163	8.81	1	0.0061287	High	6.15889	49.536	56	71	56	0	1	59.31	7	60.1	48
AALF002708-PA |protein_coding|JXUM01S001214:6674:8563:-1|:AALF002708	486	56.609	5.36	1	0.00321958	High	10.372	39.7119	15	23	6	0	1	167.716	3	0	11
AALF002724-PA |protein_coding|JXUM01S009553:39993:43771:-1|:AALF002724	1072	114.769	7.14	1	0.00457928	High	7.6585	39.459	41	58	11	72.4	6	110.465	6	0	31
AALF002731-PA Putative glyoxylate/hydroxypyruvate reduct|protein_coding|JXUM01S00122	327	35.295	6.81	1	0.00154679	High	20.204	59.633	20	34	20	49.15	4	52.37	5	107.757	12
AALF002759-PA Acetyl-coenzyme A synthetase|protein_coding|JXUM01S009575:6918:13737:-	523	58.567	5.69	1	0	High	52.0081	39.0057	19	46	9	71.0267	3			979.712	18
AALF002778-PA |protein_coding|JXUM01S000136:471257:489552:-1|:AALF002778	917	100.979	6.51	1	0	High	72.258	62.3773	54	109	54	370.264	10	601.469	11	438.007	38
AALF002790-PA |protein_coding|JXUM01S009590:34023:36182:1|:AALF002790	243	28.052	9.76	1	0.00154679	High	21.0652	55.5556	8	10	8			129.133	1	132.41	7
AALF002791-PA |protein_coding|JXUM01S009587:3800:5944:1|:AALF002791	432	47.613	6.01	1	0.00154679	High	26.606	43.75	25	31	1	0	3	31.62	4	274.713	18
AALF002792-PA |protein_coding|JXUM01S009587:9996:10738:-1|:AALF002792	227	22.302	10.95	1	0.00276625	High	11.5124	38.7665	11	20	11	55.2	1	0	1	151.448	10
AALF002794-PA glyoxylate/hydroxypyruvate reductase|protein_coding|JXUM01S009587:2729	339	37.978	6.21	1	0.0061287	High	6.18897	28.9086	7	8	7			71.27	1	55.34	6
AALF002830-PA |protein_coding|JXUM01S001232:165973:170152:-1|:AALF002830	256	29.852	9.47	1	0.00276625	High	11.791	33.2031	6	11	2	0	1	122.557	2	0	3
AALF002851-PA |protein_coding|JXUM01S001227:247897:248346:1|:AALF002851	149	15.584	4.91	1	0.00321958	High	9.65554	22.8188	4	4	4	77.67	1	75.64	1	0	2
AALF002854-PA Proteasome subunit beta type|protein_coding|JXUM01S009643:12276:13124:	228	24.67	5.77	1	0	High	46.932	85.5263	20	41	20	227.09	5	82.3667	5	267.27	14
AALF002855-PA |protein_coding|JXUM01S009639:10961:21836:-1|:AALF002855	465	48.854	5.22	1	0.00457928	High	8.02753	29.2473	13	16	13			41.38	3	67.32	10
AALF002890-PA |protein_coding|JXUM01S001233:7772:22057:1|:AALF002890	640	74.055	9.03	1	0.00440806	High	9.15818	45.1562	21	42	21	50.65	2	0	1	101.8	18
AALF002897-PA Glutathione synthetase|protein_coding|JXUM01S009660:742:29090:-1|:AALF	495	54.942	6.3	1	0	High	41.166	62.2222	29	62	29	374.477	8	349.103	4	260.145	19
AALF002918-PA |protein_coding|JXUM01S001229:174205:175008:1|:AALF002918	267	29.234	5.53	1	0.00647733	High	5.84148	66.6667	11	13	3	66.36	2	0	1	0	8
AALF002935-PA |protein_coding|JXUM01S001239:55549:56007:1|:AALF002935	152	17.679	7.28	1	0.00457928	High	8.37839	46.0526	9	18	9			163.433	2	0	7
AALF002937-PA sec15|protein_coding|JXUM01S001239:62216:67175:-1|:AALF002937	761	87.476	5.3	1	0.00750821	High	4.74367	47.4376	35	49	35	0	3	0	2	64.71	31
AALF002945-PA Lysosomal aspartic protease Precursor (EC 3.4.23.-)|protein_coding|JXU	452	49.808	4.68	1	0.00154679	High	24.8473	45.7965	11	14	11	231.08	6	62.2	1	0	5
AALF002947-PA Histone H3|protein_coding|JXUM01S001231:45937:46413:-1|:AALF002947	136	15.319	11.27	1	0	High	82.1816	79.4118	30	183	5	337.939	5	336.779	10	1044.18	28
AALF002968-PA Putative secreted protein|protein_coding|JXUM01S001234:6996:18618:-1|:	294	33.064	6.8	1	0.00154679	High	20.6793	43.1973	12	25	12	79.72	1	301.647	2	46.92	9
AALF002969-PA Putative thioredoxin-like protein|protein_coding|JXUM01S001234:26287:2	136	15.453	7.99	1	0.00154679	High	15.1321	70.5882	7	41	7	0	1	316.903	2	0	5
AALF002972-PA ns1 binding protein|protein_coding|JXUM01S001234:116248:161330:-1|:AAL	805	88.401	5.27	1	0.00321958	High	9.49817	45.4658	31	49	15	0	1	0	2	167.26	28
AALF002974-PA |protein_coding|JXUM01S001234:259800:279401:-1|:AALF002974	1256	139.526	6.99	1	0.00716332	High	5.42137	38.4554	37	68	5			0	1	58.8	36
AALF002992-PA |protein_coding|JXUM01S009718:17334:17705:-1|:AALF002992	123	13.769	5.34	1	0.00154679	High	13.1226	53.6585	4	6	4	169.96	3	138.78	2
AALF003031-PA |protein_coding|JXUM01S001236:6068:17741:-1|:AALF003031	147	16.133	10.04	1	0.00154679	High	29.2564	66.6667	15	26	15	72.86	1	165.25	5	129.211	12
AALF003032-PA proto-onco tyrosine-protein kinase abl1|protein_coding|JXUM01S001236:1	1251	135.763	8.69	1	0.00457928	High	8.31362	44.5244	59	90	59	0	3	138.28	2	0	54
AALF003036-PA |protein_coding|JXUM01S001236:189382:189968:-1|:AALF003036	154	17.556	5.22	1	0.00276625	High	11.8353	64.2857	13	16	13					168.92	13
AALF003039-PA |protein_coding|JXUM01S001236:269785:280151:-1|:AALF003039	651	75.156	8	1	0	High	100.139	77.8802	53	111	49	758.408	16	390.496	11	0	30
AALF003040-PA |protein_coding|JXUM01S001236:289530:290778:-1|:AALF003040	360	40.851	6.92	1	0.0061287	High	6.19192	39.7222	11	20	1	84.18	1	41.73	3	0	8
AALF003041-PA |protein_coding|JXUM01S001236:296364:300745:-1|:AALF003041	344	39.819	8.66	1	0.00154679	High	13.6248	49.1279	20	29	1	166.56	4	125.04	2	0	16
AALF003059-PA Transgelin|protein_coding|JXUM01S009755:3258:26270:1|:AALF003059	189	20.792	6.18	1	0	High	175.909	84.127	46	126	46	791.73	7	683.951	9	1722.51	37
AALF003078-PA |protein_coding|JXUM01S001243:205346:216160:-1|:AALF003078	1065	114.849	9.45	1	0	High	36.7909	31.4554	29	40	29	0	3	39.01	2	391.342	24
AALF003092-PA Putative phosducin-like protein|protein_coding|JXUM01S009781:34809:356	232	26.407	4.78	1	0.00750821	High	4.90531	53.4483	16	30	16	50.44	3	0	2	0	14
AALF003101-PA tubulin-specific chaperone b (tubulin folding cofactor b)|protein_codi	241	27.2	5.3	1	0.00154679	High	15.1446	68.4647	20	35	20			47.55	1	288.077	19
AALF003152-PA Heat shock cognate 70 isoform B|protein_coding|JXUM01S009814:26746:287	651	71.073	5.47	1	0	High	553.799	83.4101	131	913	98	5689.74	26	13176.8	53	6917.62	96
AALF003170-PA |protein_coding|JXUM01S001248:168146:189167:1|:AALF003170	892	99.369	6.74	1	0.00321958	High	10.3882	36.6592	29	50	29	41.75	7	123.673	1	0	22
AALF003171-PA |protein_coding|JXUM01S001248:201439:202437:-1|:AALF003171	332	37.768	4.97	1	0.00154679	High	16.4841	43.6747	11	23	11					454.528	11
AALF003173-PA |protein_coding|JXUM01S001248:274017:287109:-1|:AALF003173	205	22.968	10.17	1	0.00154679	High	21.3128	61.9512	14	15	14	80.24	3	131.81	4	72.461	7
AALF003187-PA |protein_coding|JXUM01S001247:3261:3781:1|:AALF003187	150	16.53	5.57	1	0.00154679	High	14.8965	62.6667	4	8	3	240.333	1			0	3
AALF003194-PA electron transfer flavoprotein beta-subunit|protein_coding|JXUM01S0012	254	27.463	8.73	1	0	High	124.731	76.7717	33	84	33	202.219	6	81.52	1	1528.54	31
AALF003195-PA pap-inositol-1,4-phosphatase|protein_coding|JXUM01S001245:36767:37800:	289	30.478	7.02	1	0.00154679	High	17.5516	66.436	14	16	14	95.49	2	99.4	2	0	10
AALF003201-PA |protein_coding|JXUM01S001245:149924:188163:-1|:AALF003201	266	29.342	8.47	1	0	High	38.8553	58.2707	20	44	5	208.22	3	0	3	677.503	15
AALF003210-PA chaperonin|protein_coding|JXUM01S001244:5493:7200:-1|:AALF003210	532	57.094	6.25	1	0	High	54.3687	68.609	26	47	1	728.751	9	410.063	9	16.57	12
AALF003322-PA WD repeat-containing protein 48 homolog|protein_coding|JXUM01S001260:2	600	65.797	6.83	1	0.00716332	High	5.35686	34.3333	13	19	13			53.97	1	22.94	12
AALF003330-PA |protein_coding|JXUM01S009939:32759:33460:-1|:AALF003330	233	26.833	9.06	1	0.00276625	High	12.2882	60.9442	13	22	13	38.02	1	374.25	1	0	11
AALF003350-PA Putative gtp-binding protein drg2 odn superfamily|protein_coding|JXUM0	367	40.99	8.82	1	0.00154679	High	15.025	58.8556	17	20	17	37.43	1	48.94	2	208.39	15
AALF003385-PA Annexin|protein_coding|JXUM01S009984:9934:21441:-1|:AALF003385	270	30.403	5.21	1	0.00154679	High	14.7466	38.1481	7	16	1	227.38	1	77.98	2	360.45	5
AALF003386-PA Annexin|protein_coding|JXUM01S009984:32561:37000:-1|:AALF003386	319	35.949	5.29	1	0.00321958	High	10.264	54.232	19	33	3	80.47	2	71.5	1	0	16
AALF003391-PA |protein_coding|JXUM01S001273:182284:183319:1|:AALF003391	324	35.14	7.49	1	0.00154679	High	26.0563	86.4198	28	46	3	30.85	1	70.314	3	212.63	25
AALF003441-PA WD-repeat protein|protein_coding|JXUM01S001271:18190:20198:1|:AALF0034	500	54.972	4.5	1	0	High	43.0817	38.2	20	64	20	164.04	3	289.103	3	536.2	18
AALF003448-PA AAEL005877-PA|protein_coding|JXUM01S010044:27628:29379:-1|:AALF003448	345	39.617	5.71	1	0.00154679	High	15.2571	46.9565	12	14	12	128.86	6			0	6
AALF003459-PA |protein_coding|JXUM01S001276:173159:179422:1|:AALF003459	1902	212.298	7.06	1	0.0079033	High	4.55794	47.3712	80	115	79	0	2	73.15	5	0	74
AALF003471-PA 60S ribosomal protein L6|protein_coding|JXUM01S010036:6528:7328:-1|:AA	266	30.455	11.15	1	0	High	51.1925	49.6241	23	48	23	101.9	4	410.473	10	183.607	15
AALF003480-PA |protein_coding|JXUM01S010038:6075:10507:-1|:AALF003480	1375	157.244	5.12	1	0	High	309.306	69.8182	75	239	74	3114.59	31	2122.23	24	1839.14	39
AALF003500-PA |protein_coding|JXUM01S010062:2787:11578:-1|:AALF003500	174	20.18	4.64	1	0	High	71.1871	45.977	17	63	17	165.86	2	1386.92	9	382.922	11
AALF003501-PA Putative cytochrome c oxidase polypeptide|protein_coding|JXUM01S010062	152	16.963	5.57	1	0	High	44.799	68.4211	13	31	13	92.94	3	60.36	1	442.398	11
AALF003530-PA prohibitin|protein_coding|JXUM01S010073:11858:12757:-1|:AALF003530	272	29.874	5.38	1	0	High	92.2592	91.9118	34	93	34	630.792	8	450.43	12	989.658	24
AALF003531-PA |protein_coding|JXUM01S010073:29098:29900:1|:AALF003531	226	25.857	5.11	1	0.00535332	High	6.44079	51.3274	8	13	8					67.05	8
AALF003533-PA |protein_coding|JXUM01S010073:36431:37188:-1|:AALF003533	118	13.377	11.21	1	0	High	34.2378	61.8644	19	42	19	38.82	2	529.111	16	73.2133	5
AALF003537-PA Sodium/hydrogen exchanger|protein_coding|JXUM01S001278:113141:154798:-	681	75.777	7.52	1	0.00535332	High	6.84402	45.6681	27	42	6	0	2	64.18	3	0	23
AALF003540-PA hydroxymethylglutaryl-coa lyase|protein_coding|JXUM01S001278:231724:23	325	34.381	7.91	1	0.00154679	High	24.3031	81.2308	25	31	25	75.08	2	188.24	2	91.04	21
AALF003544-PA mitochondrial processing peptidase alpha subunit|protein_coding|JXUM01	547	60.078	7.17	1	0	High	80.4236	81.3528	52	95	52	137.44	3	67.0922	5	903.223	44
AALF003545-PA Cation-transporting ATPase|protein_coding|JXUM01S001278:258056:282507:	1269	142.466	8.19	1	0.00276625	High	11.1908	53.0339	59	72	13	114.38	8	0	6	50.55	46
AALF003584-PA guanylate kinase|protein_coding|JXUM01S001291:375964:383587:1|:AALF003	212	23.711	6.23	1	0.00154679	High	15.5183	57.5472	14	31	14	82.778	2	169.29	4	23.89	9
AALF003587-PA |protein_coding|JXUM01S001281:4359:20241:-1|:AALF003587	1768	192.592	6.13	1	0	High	218.556	65.9502	134	266	10	173.54	16	428.759	11	3904.72	114
AALF003605-PA Peptidyl-prolyl cis-trans isomerase|protein_coding|JXUM01S000139:21615	198	21.401	8.76	1	0	High	105.434	74.2424	18	55	18	393.435	5	1468.28	13	279.28	6
AALF003666-PA eukaryotic translation initiation factor|protein_coding|JXUM01S001316:	451	50.522	5.07	1	0	High	60.8435	55.6541	33	68	33	93.68	4	171.893	3	840.1	29
AALF003684-PA Elongation factor Ts, mitochondrial|protein_coding|JXUM01S010175:13579	307	33.764	6.33	1	0	High	38.6298	66.7752	24	37	24	42.84	1	297.652	7	177.126	17
AALF003686-PA ubiquitin-activating enzyme E1|protein_coding|JXUM01S010173:18341:2857	984	110.114	5.4	1	0	High	268.72	73.1707	99	223	98	2081.34	25	1514.58	18	2019.55	67
AALF003693-PA protein phosphatase-5|protein_coding|JXUM01S001292:20354:21869:1|:AALF	392	44.512	6.47	1	0.00716332	High	5.37535	44.6429	14	20	14	0	2	30.61	3	0	9
AALF003696-PA sec10|protein_coding|JXUM01S001292:138275:140483:-1|:AALF003696	714	82.441	5.63	1	0.00457928	High	8.38857	58.1232	36	48	36	0	1	0	1	107.357	34
AALF003697-PA Putative gtp-binding protein|protein_coding|JXUM01S001292:150333:20043	206	22.793	5.3	1	0	High	63.5345	67.9612	23	53	8	320.125	5	350.431	7	690.659	15
AALF003701-PA |protein_coding|JXUM01S001292:284278:297779:1|:AALF003701	552	60.616	6.32	1	0.0061287	High	6.03981	44.9275	18	21	18	57.68	1	0	1	0	16
AALF003720-PA zinc finger protein|protein_coding|JXUM01S000140:264794:279068:-1|:AAL	854	95.02	6.42	1	0.00582936	High	6.38768	53.0445	35	81	35			54.9	1	43.32	34
AALF003747-PA fms interacting protein|protein_coding|JXUM01S010211:18052:20329:-1|:A	686	78.165	6.4	1	0.00321958	High	9.41385	32.7988	17	18	17			110.981	3	0	14
AALF003748-PA ribose-5-phosphate isomerase|protein_coding|JXUM01S010211:28711:29418:	235	25.314	6.35	1	0.00154679	High	31.534	45.9574	8	12	8	229.853	2	49.77	1	132.49	7
AALF003755-PA ribosomal RNA methyltransferase|protein_coding|JXUM01S010201:23658:255	598	68.511	5.58	1	0.00154679	High	15.492	30.1003	20	38	20	0	1	124.27	2	180.835	18
AALF003759-PA |protein_coding|JXUM01S001297:226392:226740:-1|:AALF003759	95	11.425	9.61	1	0.00154679	High	14.1404	26.3158	3	4	3	81.18	1	104.07	2
AALF003767-PA |protein_coding|JXUM01S010213:22252:24449:1|:AALF003767	661	75.141	5.11	1	0	High	78.2867	47.8064	37	60	37	311.97	12	840.33	6	0	20
AALF003792-PA Putative secreted protein|protein_coding|JXUM01S001302:137416:139057:1	481	54.496	5.57	1	0.00457928	High	8.38456	42.6195	22	25	22	0	3	93.04	4	0	16
AALF003795-PA |protein_coding|JXUM01S001302:224031:224731:-1|:AALF003795	163	18.402	5.94	1	0	High	54.3606	31.9018	16	43	16			59.62	1	665.907	16
AALF003797-PA |protein_coding|JXUM01S001302:247516:250404:-1|:AALF003797	610	68.745	5.54	1	0.0091617	High	4.3771	43.1148	24	32	24	0	4	90.53	3	0	17
AALF003823-PA |protein_coding|JXUM01S000010:11008:13934:1|:AALF003823	869	96.347	5.3	1	0	High	241.088	64.557	76	185	75	727.359	12	1212.73	19	1882.5	56
AALF003826-PA leucine-rich immune protein (Coil-less)|protein_coding|JXUM01S000010:3	389	43.06	5.91	1	0.00321958	High	10.2289	47.5578	16	24	16	121.07	3	0	2	35.22	13
AALF003827-PA |protein_coding|JXUM01S000010:332566:333827:1|:AALF003827	314	33.934	5.35	1	0	High	74.8439	26.7516	16	43	16	34.89	1	55.77	1	1441.43	16
AALF003828-PA Putative nucleosome remodeling factor subunit|protein_coding|JXUM01S00	429	48.301	4.93	1	0	High	63.0864	38.6946	12	31	12	288.46	5	465.274	5	59.43	5
AALF003851-PA dihydropteridine reductase|protein_coding|JXUM01S001310:48334:49327:1|	235	24.896	5.95	1	0.00535332	High	7.36363	59.5745	9	12	9	0	1	130.03	2	0	6
AALF003852-PA Putative succinyl-coa synthetase alpha subunit|protein_coding|JXUM01S0	327	34.465	9.07	1	0	High	46.5312	66.3609	34	63	34	0	1	684.44	14	236.879	20
AALF003857-PA Putative secreted protein|protein_coding|JXUM01S010273:5164:5614:-1|:A	86	9.207	9.98	1	0	High	73.3114	76.7442	11	31	11	24.13	1			1402.26	11
AALF003859-PA Clustered mitochondria protein homolog|protein_coding|JXUM01S010273:29	1366	152.997	6.47	1	0.00154679	High	16.4644	45.3148	55	81	55	108.54	10	35.59	3	0	42
AALF003864-PA |protein_coding|JXUM01S001305:56697:87505:1|:AALF003864	1613	164.801	9.35	1	0.00154679	High	23.9312	33.23	37	53	37	0	1	0	1	245.526	35
AALF003907-PA |protein_coding|JXUM01S010303:15305:18474:1|:AALF003907	1036	117.735	8.34	1	0.00750821	High	4.96942	49.6139	33	49	17	73.09	2	0	1	0	30
AALF003910-PA |protein_coding|JXUM01S010318:4917:13130:-1|:AALF003910	204	23.364	7.3	1	0.00457928	High	8.88985	63.7255	12	16	12	79.28	1	76.35	2	0	10
AALF003977-PA |protein_coding|JXUM01S001321:44524:64415:-1|:AALF003977	1016	114.314	5.78	1	0.0079033	High	4.55705	33.6614	28	44	28			55.34	2	0	26
AALF003978-PA |protein_coding|JXUM01S001321:66922:67425:1|:AALF003978	136	15.436	9.42	1	0.00276625	High	10.8619	33.0882	6	8	6			162.48	1	58.03	5
AALF003983-PA succinyl-coa:3-ketoacid-coenzyme a transferase|protein_coding|JXUM01S0	590	63.396	6.37	1	0	High	68.1124	61.5254	39	70	39	193.439	8	793.173	12	304.75	25
AALF003985-PA ubiquinol-cytochrome c reductase complex core protein|protein_coding|J	441	45.276	8.21	1	0	High	92.5371	76.8707	27	63	27	554.643	10	236.186	6	407.93	19
AALF003986-PA |protein_coding|JXUM01S001321:305604:306505:-1|:AALF003986	237	26.544	5.03	1	0	High	55.8094	60.3376	23	39	23	0	2			858.54	21
AALF003990-PA mannosyltransferase|protein_coding|JXUM01S001324:130258:144056:-1|:AAL	219	24.139	6.46	1	0.00457928	High	7.99291	28.3105	9	12	9			26.79	2	90.3555	8
AALF004005-PA 40S ribosomal protein S12|protein_coding|JXUM01S010381:9445:10003:1|:A	140	15.331	6.67	1	0	High	371.349	100	91	499	91	526.189	7	1110.71	13	11283.6	88
AALF004029-PA RpS6: 40S ribosomal protein S6|protein_coding|JXUM01S010387:696:2249:1	349	39.595	10.51	1	0	High	87.1302	46.7049	31	79	30	538.122	4	747.343	12	732.625	23
AALF004030-PA 60S ribosomal protein L36|protein_coding|JXUM01S010387:30753:31389:1|:	113	13.27	11.34	1	0	High	41.7913	50.4425	11	35	11	66.67	1	358.45	8	215.92	7
AALF004041-PA Putative alternative splicing factor asf/sf2 rrm superfamily|protein_c	237	27.194	9.74	1	0.00154679	High	24.3048	40.0844	9	15	9	121.475	2	33.92	1	211.404	6
AALF004044-PA |protein_coding|JXUM01S000144:74850:75677:-1|:AALF004044	256	28.964	9.35	1	0.00647733	High	5.73528	63.6719	13	13	3	72.79	2	0	2	21.54	9
AALF004050-PA |protein_coding|JXUM01S000144:471770:473931:-1|:AALF004050	611	68.404	5.59	1	0.00457928	High	8.51738	37.6432	16	25	3					138.88	16
AALF004051-PA |protein_coding|JXUM01S000144:495517:531805:1|:AALF004051	987	105.374	6.6	1	0.0061287	High	5.90476	43.769	42	74	2	0	1			119.81	41
AALF004090-PA |protein_coding|JXUM01S010433:29202:30716:1|:AALF004090	245	27.225	9.58	1	0.00154679	High	19.9788	41.6327	12	23	12	0	1	0	1	190.373	12
AALF004102-PA clathrin coat associated protein ap-50|protein_coding|JXUM01S001328:20	438	49.844	9.48	1	0	High	50.4122	65.7534	32	44	32	200.557	4	368.186	8	66.98	21
AALF004104-PA 60S ribosomal protein L8|protein_coding|JXUM01S001328:226036:226885:1|	261	28.614	10.8	1	0	High	161.321	65.9004	49	143	49	268.094	6	863.161	16	2074.22	32
AALF004116-PA |protein_coding|JXUM01S001330:230642:233728:-1|:AALF004116	533	60.732	6.64	1	0	High	41.3295	51.7824	26	47	26	85.1	6	432.049	6	146.98	16
AALF004160-PA cysteinyl-tRNA synthetase|protein_coding|JXUM01S010658:13390:15275:-1|	606	69.189	6.3	1	0.00321958	High	9.92513	24.9175	12	19	12	55.74	3	70.36	1	32.01	8
AALF004180-PA bifunctional dihydrofolate reductase-thymidylate synthase|protein_codi	322	36.715	7.23	1	0.00154679	High	29.4844	75.4658	22	42	22	364.038	5	62.92	1	79.68	18
AALF004187-PA |protein_coding|JXUM01S001341:104032:124667:-1|:AALF004187	623	68.464	7.58	1	0.00154679	High	24.4935	52.488	28	53	28	60.91	2	0	1	260.54	25
AALF004188-PA |protein_coding|JXUM01S001341:235392:288147:-1|:AALF004188	736	80.909	4.92	1	0.00154679	High	14.0267	47.8261	30	47	30	63.5	2	53.9733	3	20.75	26
AALF004191-PA ribonucleoside-diphosphate reductase small chain|protein_coding|JXUM01	398	45.999	5.16	1	0.00154679	High	16.903	41.7085	19	23	19	156.96	6	43.14	3	63.79	12
AALF004193-PA 3-ketoacyl-coa thiolase, mitochond	398	41.652	8.38	1	0	High	229.839	85.6784	67	186	67	476.04	11	873.08	13	3448.7	55
AALF004218-PA |protein_coding|JXUM01S000142:395506:397965:1|:AALF004218	752	85.16	9.57	1	0.00154679	High	21.6044	44.016	46	125	46	0	2	27.32	5	250.455	41
AALF004221-PA AAEL017116-PA|protein_coding|JXUM01S000142:434840:458841:1|:AALF004221	594	67.296	8.95	1	0	High	186.755	82.1549	81	270	79	310.114	9	585.905	13	2867.92	68
AALF004231-PA rbm25 protein|protein_coding|JXUM01S010566:5887:25068:1|:AALF004231	989	113.068	9.1	1	0.00457928	High	8.52451	31.3448	32	50	32			51.22	4	200.72	28
AALF004240-PA cytochrome P450|protein_coding|JXUM01S001348:75265:77210:1|:AALF004240	499	57.041	8.28	1	0.00154679	High	15.6859	45.8918	19	23	14	122.24	3	73.2846	2	0	14
AALF004242-PA cytochrome P450|protein_coding|JXUM01S001348:109013:110659:1|:AALF0042	499	57.319	7.84	1	0	High	55.6565	56.3126	21	41	5	540.116	5	210.325	4	79.1113	14
AALF004243-PA |protein_coding|JXUM01S001348:123370:131911:1|:AALF004243	501	57.323	6.57	1	0.00647733	High	5.64243	37.9242	14	16	9	74.32	2			0	12
AALF004244-PA 2-oxoglutarate dehydrogenase|protein_coding|JXUM01S001348:205947:20881	954	107.229	6.86	1	0.00154679	High	24.6604	47.4843	44	68	28	88.14	6	36.52	3	113.93	37
AALF004256-PA |protein_coding|JXUM01S001351:76345:87171:1|:AALF004256	356	38.487	8.84	1	0.00154679	High	26.4968	34.8315	12	29	12					577.997	12
AALF004260-PA |protein_coding|JXUM01S001345:97066:105303:1|:AALF004260	214	23.145	8.27	1	0.00750821	High	4.70536	35.514	7	7	7			95.44	1	0	6
AALF004292-PA |protein_coding|JXUM01S001352:180276:181895:1|:AALF004292	291	31.849	7.62	1	0.00750821	High	5.02637	34.7079	5	14	5					82.19	5
AALF004305-PA Putative secreted protein|protein_coding|JXUM01S010631:30354:31668:1|:	273	30.947	6.3	1	0.00276625	High	11.0894	48.7179	10	16	10			0	1	130.65	9
AALF004332-PA |protein_coding|JXUM01S010651:31632:32130:1|:AALF004332	139	15.874	9.79	1	0.00440806	High	9.27521	62.5899	6	13	3					147.205	6
AALF004351-PA Putative lateral inhibition|protein_coding|JXUM01S010673:31629:31952:-	107	12.52	10.08	1	0.00154679	High	17.0327	63.5514	9	14	9	101.977	2	108.29	5	47.18	2
AALF004361-PA caax prenyl protease ste24|protein_coding|JXUM01S001357:171151:172506:	451	51.444	7.87	1	0.00321958	High	10.4684	54.3237	20	26	1	47.86	3	0	1	105.833	16
AALF004387-PA importin beta-4|protein_coding|JXUM01S010692:20581:27262:-1|:AALF00438	1035	115.703	4.74	1	0	High	56.4457	56.6184	53	90	53	602.36	14	158.75	8	19.39	34
AALF004388-PA Pyruvate carboxylase|protein_coding|JXUM01S001363:53354:62482:1|:AALF0	1168	129.284	6.77	1	0	High	65.3281	63.2705	61	120	5	610.656	15	125.002	3	145.921	48
AALF004390-PA red protein (ik factor) (cytokine ik)|protein_coding|JXUM01S001363:808	520	58.919	6.52	1	0.0061287	High	6.12212	24.2308	11	14	11			53.71	1	58.08	10
AALF004426-PA |protein_coding|JXUM01S000138:218123:219730:1|:AALF004426	494	54.512	4.68	1	0.00154679	High	28.9011	39.2713	13	20	3	134.85	4	78.01	3	87.8433	7
AALF004453-PA Small nuclear ribonucleoprotein-associated protein|protein_coding|JXUM	205	21.505	11.25	1	0.00457928	High	8.03888	70.7317	33	51	1	71.57	2	56.219	4	0	29
AALF004456-PA |protein_coding|JXUM01S001364:276227:293571:-1|:AALF004456	1291	138.903	8.02	1	0.00154679	High	12.9039	50.426	54	82	9	0	6	0	7	145.37	42
AALF004464-PA |protein_coding|JXUM01S001402:185985:186504:-1|:AALF004464	148	16.492	8.94	1	0	High	90.5484	76.3514	20	51	20	51.06	1	124.38	1	1444.79	18
AALF004485-PA n-myc downstream regulated|protein_coding|JXUM01S001368:59358:82133:1|	321	35.596	6.02	1	0.0061287	High	6.00848	62.6168	17	19	17			47.33	1	90.04	16
AALF004524-PA Putative nuclear mrna splicing via spliceosome|protein_coding|JXUM01S0	79	8.945	9.44	1	0.00321958	High	10.5064	87.3418	7	10	7	32.92	2	106.49	3	0	4
AALF004563-PA apoptosis inhibitor|protein_coding|JXUM01S001377:294746:297217:1|:AALF	553	61.089	7.02	1	0	High	41.3865	31.1031	18	58	18	176.94	3	77.39	4	219.65	11
AALF004570-PA |protein_coding|JXUM01S001379:87212:88511:1|:AALF004570	394	43.602	6.37	1	0.00582936	High	6.29547	26.1421	10	13	10	0	1	0	1	113.85	8
AALF004571-PA |protein_coding|JXUM01S001379:99887:100501:-1|:AALF004571	204	23.257	4.81	1	0	High	34.5157	70.5882	15	38	14	0	1			561.324	14
AALF004595-PA Dihydrolipoyl dehydrogenase|protein_coding|JXUM01S001381:197936:214207	508	53.624	6.83	1	0	High	146.245	77.3622	46	120	2	1207.83	10	1150.31	17	635.724	31
AALF004603-PA brefeldin a-inhibited guanine nucleotide-exchange protein|protein_codi	1588	178.69	6.18	1	0.00647733	High	5.76029	55.1637	78	118	78	0	7	129.01	10	0	62
AALF004605-PA Putative cytochrome c oxidase subunit vb|protein_coding|JXUM01S001384:	119	13.671	8.28	1	0.00440806	High	9.09892	54.6218	6	6	6	0	1	87.9	2	40.35	3
AALF004683-PA ATP-dependent Clp protease proteolytic subunit|protein_coding|JXUM01S0	225	24.505	7.53	1	0.00154679	High	20.405	64.4444	10	16	10	101.53	4	0	1	149.197	6
AALF004839-PA |protein_coding|JXUM01S000009:637317:639165:1|:AALF004839	595	64.532	7.91	1	0	High	35.6627	76.1345	34	51	9	30.85	1	70.314	3	311.695	31
AALF004880-PA vacuolar sorting protein (vps)|protein_coding|JXUM01S001403:166579:179	2056	231.211	5.85	1	0	High	101.281	51.8969	79	172	79	402.032	11	137.75	7	746.793	63
AALF004881-PA |protein_coding|JXUM01S001403:229884:239631:-1|:AALF004881	1146	130.941	5.67	1	0	High	105.1	59.4241	64	127	64	202.503	10	193.147	6	1183.48	49
AALF004882-PA Putative mitochondrial ribosomal protein l12|protein_coding|JXUM01S011	186	19.917	8.72	1	0	High	40.7921	58.0645	10	37	10	429.295	2	899.275	3	112.24	8
AALF004889-PA Putative wiskott aldrich syndrome|protein_coding|JXUM01S001406:287769:	242	25.69	5.67	1	0	High	135.183	78.5124	45	141	45	92.79	2	65.06	2	3704.84	45
AALF004898-PA |protein_coding|JXUM01S001413:3137:34772:1|:AALF004898	624	71.058	8.22	1	0.00716332	High	5.53948	43.109	21	25	4	0	2			92.8	20
AALF004901-PA NADH-ubiquinone oxidoreductase ashi subunit|protein_coding|JXUM01S0014	174	20.059	7.53	1	0.0061287	High	6.13551	28.1609	6	8	6	30.31	2			26.02	5
AALF004911-PA |protein_coding|JXUM01S001408:13753:50030:1|:AALF004911	840	94.165	5.73	1	0	High	248.224	78.4524	79	168	79	1221.3	18	923.187	21	680.647	47
AALF004929-PA electron transport oxidoreductase|protein_coding|JXUM01S001411:85359:8	329	34.303	8.72	1	0	High	180.828	84.1945	49	137	49	575.527	8	1488.34	14	2307.42	37
AALF004938-PA |protein_coding|JXUM01S011080:12697:13981:1|:AALF004938	406	46.309	5.69	1	0.00535332	High	6.56188	23.1527	9	11	9	0	1			143.2	8
AALF004939-PA NADH dehydrogenase [ubiquinone] 1 alpha subcomplex subunit 10, mitocho	402	46.729	6	1	0.00154679	High	16.5411	56.9652	24	29	24	54.9	3	86.5767	3	136.67	19
AALF004946-PA |protein_coding|JXUM01S000151:277498:278541:-1|:AALF004946	262	29.799	8.4	1	0.00154679	High	16.5604	51.145	11	21	11	64.65	2	26.63	1	65.4467	9
AALF004953-PA |protein_coding|JXUM01S001409:250569:280093:-1|:AALF004953	742	80.632	6.01	1	0.00154679	High	29.5718	42.4528	34	47	7	29.51	3	249.183	3	240.963	28
AALF004979-PA |protein_coding|JXUM01S011117:11989:21372:1|:AALF004979	166	17.711	11.43	1	0.00457928	High	7.8744	60.8434	22	39	22	0	1			132.458	21
AALF005008-PA |protein_coding|JXUM01S011146:9425:9928:1|:AALF005008	86	9.572	6.07	1	0.00276625	High	11.713	56.9767	9	17	9	195.8	2			125.35	9
AALF005016-PA |protein_coding|JXUM01S001422:19932:21197:1|:AALF005016	421	46.499	6.95	1	0.00154679	High	13.2024	60.3325	24	35	24			0	1	158.82	23
AALF005022-PA mitochondrial 39S ribosomal protein L3|protein_coding|JXUM01S001422:12	373	42.587	9.89	1	0.00154679	High	18.928	55.496	18	38	18	51.92	3	110.74	2	137.893	16
AALF005047-PA |protein_coding|JXUM01S000155:616323:617175:-1|:AALF005047	245	27.494	6.37	1	0.00276625	High	11.7076	48.5714	12	17	11	142.498	4			0	9
AALF005052-PA |protein_coding|JXUM01S011170:9483:10797:1|:AALF005052	273	30.975	6.3	1	0.00276625	High	11.0894	54.5788	11	17	11			0	1	130.65	10
AALF005069-PA fk506 binding protein|protein_coding|JXUM01S011197:1138:2530:1|:AALF00	442	50.983	5.4	1	0.00457928	High	7.64382	52.9412	14	31	14	64.7	3			52.26	11
AALF005083-PA |protein_coding|JXUM01S011212:16535:18241:-1|:AALF005083	306	33.222	6.43	1	0	High	43.4825	84.3137	40	61	40	0	4	81.45	1	377.133	36
AALF005088-PA |protein_coding|JXUM01S001428:27979:34627:-1|:AALF005088	906	98.47	9.13	1	0	High	68.8076	61.5894	65	114	65	90.81	4	125.876	1	928.5	62
AALF005089-PA Lon protease homolog, mitochondrial|protein_coding|JXUM01S001428:52422	960	107.895	7.18	1	0.00321958	High	9.60954	37.7083	31	44	31	33.93	1	79.99	7	26.8154	23
AALF005103-PA |protein_coding|JXUM01S001430:95870:96638:1|:AALF005103	212	23.636	5.41	1	0.00154679	High	13.2714	46.6981	7	7	7	67.3633	3	67.75	3	0	1
AALF005112-PA Serine/threonine-protein phosphatase 2A activator|protein_coding|JXUM0	344	38.919	7.02	1	0.0061287	High	6.24052	63.0814	19	23	19	0	3			41.6	16
AALF005123-PA myeloid leukemia factor,|protein_coding|JXUM01S001431:251162:254060:-1	293	31.721	7.85	1	0.00457928	High	7.84829	67.5768	24	35	24					266.51	24
AALF005143-PA elongation factor 1-beta2|protein_coding|JXUM01S011251:4837:5621:-1|:A	220	24.143	4.73	1	0	High	57.8809	67.2727	24	64	21	238.4	4	212.423	9	961.093	15
AALF005154-PA Putative ribosome bioproteinsis protein|protein_coding|JXUM01S011248:3	503	55.639	8.94	1	0	High	37.2702	57.0577	36	51	36	209.64	6	310.463	6	137.023	27
AALF005176-PA |protein_coding|JXUM01S001434:240952:243682:-1|:AALF005176	793	90.904	6.28	1	0.00154679	High	20.7198	37.7049	24	36	1	0	2	31.8	4	323.22	19
AALF005186-PA |protein_coding|JXUM01S075130:1882:7966:1|:AALF005186	1129	121.926	4.21	1	0.00276625	High	12.3363	29.6723	36	59	36	0	3	0	1	147.61	32
AALF005204-PA leucyl-tRNA synthetase|protein_coding|JXUM01S001435:196375:200821:-1|:	1196	136.249	7.69	1	0.00154679	High	22.4035	43.8127	37	49	37	88.61	4	171.28	4	0	29
AALF005217-PA |protein_coding|JXUM01S001439:127425:130080:1|:AALF005217	594	68.852	6.93	1	0.00154679	High	13.5621	61.1111	40	52	6	130.51	3	76.67	2	0	36
AALF005246-PA ribosome biosis protein brix|protein_coding|JXUM01S000153:47928:49334:	447	51.759	9.64	1	0.00535332	High	6.86153	27.9642	10	13	10	42.95	2	139.88	2	0	6
AALF005247-PA o-sialoglycoprotein endopeptidase|protein_coding|JXUM01S000153:52862:5	343	38.188	8.06	1	0.00647733	High	5.5926	48.3965	14	16	14			60.01	4	0	10
AALF005266-PA |protein_coding|JXUM01S001438:69936:95046:-1|:AALF005266	654	72.458	7.5	1	0.00154679	High	25.3235	45.5657	22	43	22	57.03	1	256.45	5	78.6667	17
AALF005270-PA Putative prohibitin-2|protein_coding|JXUM01S011347:8916:10610:-1|:AALF	299	33.085	9.74	1	0	High	50.0873	73.5786	29	48	3	398.61	5	495.856	6	66.67	19
AALF005337-PA elongin b|protein_coding|JXUM01S001455:140263:157946:-1|:AALF005337	160	17.974	8.07	1	0.00276625	High	11.279	49.375	7	11	7					196.66	7
AALF005340-PA Inhibitor of Apoptosis (IAP) containing Baculoviral IAP Repeat(s) (BI	147	17.05	5.66	1	0.00716332	High	5.34575	41.4966	5	8	5	48.8	1	153.72	1	0	4
AALF005354-PA Putative mediator of rna polymerase ii transcription subunit 21|protei	141	15.947	4.74	1	0.00154679	High	13.8502	63.1206	9	19	9					294.55	9
AALF005356-PA Cytochrome b-c1 complex subunit 6|protein_coding|JXUM01S001454:56555:5	86	9.956	5.81	1	0	High	104.206	81.3953	20	112	20	79.8067	1			2037.54	20
AALF005357-PA |protein_coding|JXUM01S001454:68674:100683:-1|:AALF005357	768	83.707	5.99	1	0.00154679	High	19.7815	80.2083	48	73	48	65.16	7	184.68	7	213.53	37
AALF005362-PA arf GTPase-activating protein|protein_coding|JXUM01S011437:2544:24329:	497	53.548	8.02	1	0.00154679	High	13.1844	27.3642	10	11	10	94.03	2			92.04	9
AALF005379-PA DNA repair protein xp-c / rad4|protein_coding|JXUM01S011446:6111:13191	1231	139.736	8.91	1	0.00440806	High	9.09482	33.55	32	39	32	0	4	0	3	112.31	26
AALF005397-PA |protein_coding|JXUM01S001469:159839:160666:-1|:AALF005397	256	28.997	9.35	1	0.00647733	High	5.73528	66.0156	17	17	7	72.79	2	0	3	21.54	12
AALF005424-PA Putative secreted protein|protein_coding|JXUM01S011500:6845:17487:-1|:	132	14.575	8.57	1	0.00154679	High	15.3615	73.4848	6	15	6			0	1	274.985	5
AALF005429-PA |protein_coding|JXUM01S011497:22133:23194:-1|:AALF005429	301	34.5	7.87	1	0.00276625	High	11.9769	33.2226	9	26	9			119.497	4	97.41	5
AALF005443-PA 60S ribosomal protein L27|protein_coding|JXUM01S011521:4362:4910:1|:AA	136	16.031	11	1	0	High	65.2356	70.5882	19	73	19	241.42	2	803.569	15	390.45	4
AALF005453-PA uridine cytidine kinase i|protein_coding|JXUM01S001473:263697:286348:1	277	31.283	6.81	1	0.00154679	High	12.7683	38.6282	12	20	12	0	2	144.65	2	55.63	8
AALF005458-PA |protein_coding|JXUM01S001470:43735:43947:-1|:AALF005458	70	7.897	8.03	1	0	High	41.0973	95.7143	22	42	3			75.78	2	525.971	21
AALF005471-PA RpS21: 40S ribosomal protein S21|protein_coding|JXUM01S001468:233734:2	81	9.065	6.52	1	0	High	81.5997	88.8889	24	63	1	109.4	1	309.27	4	1048.07	23
AALF005477-PA ribosome biosis protein tsr1 (20S rRNA accumulation protein 1)|protein	810	91.484	6.33	1	0.00154679	High	16.0753	36.6667	21	29	1	0	1	177.57	2	77.23	18
AALF005506-PA myosin heavy chain, nonmuscle or smooth muscle|protein_coding|JXUM01S0	1821	210.002	5.48	1	0	High	197.24	42.0099	72	166	71	1499.25	20	771.729	10	948.485	48
AALF005515-PA histone acetyltransferase type b catalytic subunit|protein_coding|JXUM	410	47.841	6.09	1	0	High	62.212	38.7805	29	47	29	176.743	4	36.68	2	824.798	23
AALF005529-PA Proteasome subunit alpha type|protein_coding|JXUM01S001487:167729:1775	246	27.619	7.24	1	0	High	45.933	65.0407	16	43	16	353.79	2	305.203	4	701.824	12
AALF005554-PA |protein_coding|JXUM01S011617:5532:22157:-1|:AALF005554	1719	190.032	4.55	1	0.00154679	High	19.2693	26.9924	41	63	13			279.68	6	72.62	35
AALF005559-PA |protein_coding|JXUM01S001481:15686:35199:1|:AALF005559	1278	140.69	6.77	1	0.00457928	High	8.76264	56.964	60	86	8	0	3	0	2	112.89	55
AALF005568-PA |protein_coding|JXUM01S001478:96574:97506:-1|:AALF005568	153	16.922	11.6	1	0	High	170.605	74.5098	35	148	35	386.451	3	711.02	11	3965.11	27
AALF005582-PA |protein_coding|JXUM01S011641:6574:11694:-1|:AALF005582	500	54.292	4.92	1	0.00154679	High	26.1373	63	29	64	29	74.63	3	191.013	2	156.401	24
AALF005650-PA |protein_coding|JXUM01S011699:15303:16565:1|:AALF005650	420	47.785	9.07	1	0	High	83.9051	41.1905	29	94	29	58.4	1	56.9067	3	1365.98	29
AALF005672-PA cortactin|protein_coding|JXUM01S011712:656:8940:1|:AALF005672	565	62.68	5.26	1	0	High	42.2862	31.5044	25	66	6	0	1	0	2	892.547	23
AALF005683-PA RNA-binding protein|protein_coding|JXUM01S001494:255349:255721:-1|:AAL	100	11.62	9.98	1	0	High	96.385	71	18	61	18	289.667	3	190.49	3	976.806	17
AALF005691-PA |protein_coding|JXUM01S001490:232642:233490:1|:AALF005691	282	31.29	5.55	1	0.00154679	High	20.2425	41.844	15	40	15	54.39	2			127.004	13
AALF005696-PA chromosome-associated kinesin KIF4A (chromokinesin)|protein_coding|JXU	1179	133.345	6.21	1	0.0061287	High	6.23619	45.7167	42	70	42	23.79	6	58.7	4	30.27	33
AALF005708-PA |protein_coding|JXUM01S001493:17456:58730:1|:AALF005708	7272	811.089	5.5	1	0.00154679	High	22.4715	39.0814	227	306	27	45.24	9	87.0033	17	70.9	201
AALF005737-PA |protein_coding|JXUM01S000157:3234:3829:-1|:AALF005737	172	18.873	11.3	1	0.00154679	High	26.7693	62.7907	15	31	15	0	1	309.1	9	0	5
AALF005745-PA |protein_coding|JXUM01S000157:337824:364008:-1|:AALF005745	984	106.302	9.72	1	0.00535332	High	7.29641	35.3659	27	37	19			0	2	137.51	25
AALF005748-PA |protein_coding|JXUM01S001499:71282:71523:1|:AALF005748	56	6.425	4.65	1	0.00276625	High	12.2555	53.5714	6	14	6			301.647	2	0	4
AALF005760-PA |protein_coding|JXUM01S011802:21740:23265:-1|:AALF005760	434	49.095	6.64	1	0.00535332	High	6.54102	35.7143	11	12	11	54.84	2			0	9
AALF005780-PA |protein_coding|JXUM01S001500:152942:153250:1|:AALF005780	102	11.062	10.08	1	0.00154679	High	16.4916	67.6471	8	56	4			118.979	2	1032.35	8
AALF005816-PA |protein_coding|JXUM01S001502:48588:49180:-1|:AALF005816	171	18.772	9.57	1	0.00750821	High	4.87997	80.117	14	21	14	0	1	62.98	2	0	11
AALF005819-PA Autophagy-related protein 3|protein_coding|JXUM01S001502:115232:122832	330	36.913	4.7	1	0.00321958	High	10.5388	45.7576	10	12	10	94.69	3	49.04	1	0	7
AALF005820-PA |protein_coding|JXUM01S001502:177593:179082:1|:AALF005820	385	41.269	6.74	1	0	High	34.6643	56.8831	21	33	21	81.25	1	0	1	403.606	20
AALF005849-PA Ribosome biosis protein BOP1 homolog|protein_coding|JXUM01S001508:1875	868	99.519	5.07	1	0.00716332	High	5.52509	37.4424	26	29	26	46.96	1			33.19	25
AALF005880-PA Casein kinase 2a|protein_coding|JXUM01S001514:32532:33560:-1|:AALF0058	342	40.536	7.93	1	0	High	42.4076	45.614	10	19	10	244.605	4	264.247	3	0	4
AALF005886-PA Tubulin alpha chain|protein_coding|JXUM01S001514:166373:176440:-1|:AAL	449	49.863	5.14	1	0	High	266.937	47.6615	67	302	5	2386.36	14	787.219	10	4970.55	57
AALF005888-PA 26S protease regulatory subunit|protein_coding|JXUM01S001514:191329:19	438	49.115	6.77	1	0.00276625	High	10.6482	44.9772	17	19	17	86.42	3	44.71	3	43.5533	11
AALF005903-PA |protein_coding|JXUM01S001516:132116:171017:-1|:AALF005903	1264	137.83	8.35	1	0.00154679	High	22.1134	44.9367	43	80	6					403.308	43
AALF005913-PA Glutathione peroxidase|protein_coding|JXUM01S000158:164147:193802:1|:A	1017	107.43	8.54	1	0.00457928	High	8.5378	43.6578	40	49	33	0	2	107.963	2	41.25	36
AALF005921-PA |protein_coding|JXUM01S000158:589116:591560:-1|:AALF005921	220	24.093	8.78	1	0.00716332	High	5.44314	90.9091	22	43	21			76.28	4	0	18
AALF005924-PA |protein_coding|JXUM01S001523:75504:75862:-1|:AALF005924	69	8.125	10.2	1	0.00154679	High	21.4315	65.2174	10	16	10			104.72	2	282.506	10
AALF005936-PA carbamoyl-phosphate synthase large chain|protein_coding|JXUM01S001519:	1431	158.607	6.28	1	0	High	33.9533	42.7673	60	87	4	172.36	8	210.69	6	15.32	46
AALF005961-PA |protein_coding|JXUM01S011956:10035:12823:1|:AALF005961	679	75.595	7.03	1	0.00276625	High	11.9341	50.6627	28	43	28	0	3	95.87	3	84	23
AALF006006-PA Putative ninjurin a|protein_coding|JXUM01S001532:256858:285433:-1|:AAL	310	33.986	6.58	1	0.00154679	High	14.7641	49.3548	17	39	17	38.63	2			164.87	16
AALF006056-PA |protein_coding|JXUM01S012040:1038:18138:1|:AALF006056	616	70.607	9.58	1	0.00457928	High	7.64074	59.9026	43	78	9	0	4	63	3	0	36
AALF006067-PA |protein_coding|JXUM01S001535:26582:29414:1|:AALF006067	395	44.597	5.25	1	0.00154679	High	28.6012	31.1392	9	12	9	259.24	3	50.66	2	0	5
AALF006069-PA Proteasome subunit beta type|protein_coding|JXUM01S001535:40815:50251:	270	29.992	8.03	1	0	High	85.968	68.5185	38	55	38	543.367	8	155.9	3	520.412	28
AALF006070-PA far upstream (fuse) binding protein|protein_coding|JXUM01S001535:58358	742	77.453	7.33	1	0	High	92.0386	71.9677	62	161	62	53.52	3	92.7653	4	1293.07	56
AALF006078-PA Putative mitotic spindle checkpoint protein bub3 wd repeat superfamily	359	39.924	7.75	1	0.00154679	High	13.0742	55.4318	13	14	13	93.14	3	53.24	1	0	9
AALF006201-PA Mannose-6-phosphate isomerase|protein_coding|JXUM01S001549:226833:2281	403	44.175	5.5	1	0.00154679	High	29.9939	66.005	22	35	22	101.745	4	41.09	1	487.775	17
AALF006222-PA soluble nsf attachment protein (snap)|protein_coding|JXUM01S000162:272	287	32.383	5.87	1	0.00154679	High	13.0769	46.6899	10	17	10	131.52	4	161.67	1	0	6
AALF006226-PA WD-repeat protein|protein_coding|JXUM01S000162:317249:332821:1|:AALF00	624	67.894	6.32	1	0.00154679	High	19.7255	51.4423	21	32	21	87.57	3			118.2	18
AALF006243-PA nuclear pore complex protein nup107|protein_coding|JXUM01S012229:7614:	881	101.404	5.33	1	0.00154679	High	17.9621	45.63	38	55	38	0	1	54.09	1	168.988	36
AALF006247-PA Putative microsomal signal peptidase 25 kDa subunit|protein_coding|JXU	194	21.669	8.48	1	0	High	51.4396	46.9072	8	41	8	138.93	2	48.05	1	780.974	7
AALF006251-PA |protein_coding|JXUM01S001565:2408:21535:1|:AALF006251	1240	137.229	7.21	1	0	High	592.935	66.4516	157	522	6	2106.2	27	2682.87	37	7019	120
AALF006264-PA Peptidyl-prolyl cis-trans isomerase|protein_coding|JXUM01S012260:3629:	155	17.152	5.83	1	0.00716332	High	5.20339	45.8065	3	5	3	43.38	1			87.7	3
AALF006265-PA Methionine aminopeptidase 2|protein_coding|JXUM01S012260:6454:7886:-1|	341	38.54	6.68	1	0	High	73.9793	63.0499	20	45	20	241.103	4	653.896	6	273.543	13
AALF006268-PA septin|protein_coding|JXUM01S001559:169942:215066:1|:AALF006268	669	74.496	8.78	1	0.00154679	High	16.6835	41.4051	23	32	15	0	3	92.02	2	113.79	18
AALF006298-PA |protein_coding|JXUM01S000171:501853:557140:1|:AALF006298	586	64.789	9.19	1	0	High	58.0917	33.2765	14	37	14	0	1			996.084	13
AALF006302-PA |protein_coding|JXUM01S000171:612879:613418:-1|:AALF006302	156	17.833	9.61	1	0.00647733	High	5.60801	35.8974	5	5	5					87.32	5
AALF006336-PA Putative 60s ribosomal protein l9|protein_coding|JXUM01S001570:59548:6	190	21.423	9.92	1	0	High	58.3919	69.4737	24	56	24	359.879	5	208.727	8	707.734	18
AALF006337-PA PIWI|protein_coding|JXUM01S001570:101527:104576:1|:AALF006337	864	98.999	9.41	1	0.00276625	High	11.201	47.338	40	65	33	57.34	4	34.98	5	0	33
AALF006338-PA Malate dehydrogenase|protein_coding|JXUM01S001570:113949:128529:-1|:AA	333	35.58	6.7	1	0	High	40.2316	64.5646	22	43	22	162.54	4	143.017	2	236.89	17
AALF006339-PA |protein_coding|JXUM01S001570:137210:167971:-1|:AALF006339	2642	289.095	5.55	1	0.00457928	High	8.38501	40.1211	80	150	8	0	6	47.09	6	44.6	70
AALF006347-PA |protein_coding|JXUM01S001566:63493:64872:-1|:AALF006347	408	44.974	4.56	1	0.00154679	High	13.1359	28.9216	12	15	12	0	3	160.78	2	32.5	7
AALF006348-PA |protein_coding|JXUM01S001566:84645:94353:1|:AALF006348	506	54.903	7.47	1	0.0061287	High	5.9084	43.6759	12	21	12	0	3	0	2	131.325	8
AALF006357-PA |protein_coding|JXUM01S001568:69755:72235:-1|:AALF006357	793	90.966	6.6	1	0.00154679	High	20.6854	36.4439	24	36	1	0	1	31.8	4	323.22	20
AALF006360-PA |protein_coding|JXUM01S001568:112666:124273:1|:AALF006360	933	103.785	5.47	1	0.00154679	High	16.2644	52.3044	37	48	37	81.69	3	46.91	2	85.49	32
AALF006390-PA |protein_coding|JXUM01S000167:62909:107972:1|:AALF006390	258	27.618	6.28	1	0	High	58.9112	63.5659	12	33	12	82.27	1	0	1	1045.21	11
AALF006391-PA Acyl-coenzyme A oxidase|protein_coding|JXUM01S000167:248968:279103:1|:	693	77.685	7.23	1	0	High	55.6801	60.8947	36	63	36	378.799	12	275.055	6	21.4	21
AALF006403-PA |protein_coding|JXUM01S000167:525126:526300:-1|:AALF006403	205	22.921	4.91	1	0	High	35.9941	45.8537	12	34	12	75.71	1	0	2	1181.9	9
AALF006420-PA Tubulin alpha chain|protein_coding|JXUM01S001575:95539:97150:-1|:AALF0	449	50.159	5.5	1	0.00457928	High	7.49344	61.0245	27	43	4	0	2	0	2	52.0867	24
AALF006421-PA Tubulin alpha chain|protein_coding|JXUM01S001575:114171:115382:1|:AALF	403	44.899	5.8	1	0.00535332	High	6.95556	69.4789	26	56	22	0	1	0	1	59.37	24
AALF006425-PA 26S proteasome regulatory subunit S3|protein_coding|JXUM01S012376:9647	410	46.785	6.71	1	0.00716332	High	5.35966	50.2439	19	29	19	40	2	40.78	3	0	14
AALF006433-PA |protein_coding|JXUM01S001585:214406:214692:1|:AALF006433	73	8.32	6.77	1	0.00321958	High	9.52237	89.0411	4	7	4			179.66	3	34.31	2
AALF006450-PA cytochrome c oxidase subunit iv|protein_coding|JXUM01S001587:20136:377	177	20.298	9.44	1	0.00276625	High	12.0051	55.9322	10	17	10	95.26	1	71.2467	1	0	8
AALF006454-PA |protein_coding|JXUM01S001577:10635:62098:-1|:AALF006454	1172	132.399	6.6	1	0	High	79.5884	58.5324	62	94	62	163.693	8	375.31	15	282.334	41
AALF006466-PA |protein_coding|JXUM01S001582:197665:231576:1|:AALF006466	2346	264.59	9.13	1	0.00716332	High	5.15475	28.9429	49	137	49	0	5	0	2	52.96	42
AALF006483-PA testis development protein prtd|protein_coding|JXUM01S000177:394672:41	1030	111.682	9.94	1	0.0061287	High	6.04164	80.7767	73	128	73	0	2	51.36	6	0	67
AALF006486-PA VhaA: V-type proton ATPase catalytic subunit A|protein_coding|JXUM01S0	614	68.186	5.39	1	0	High	151.27	69.2182	45	105	45	1397.77	19	479.545	9	673.54	25
AALF006490-PA Putative salivary secreted peptide|protein_coding|JXUM01S000177:531575	84	9.346	6.7	1	0.00535332	High	6.71881	83.3333	4	5	4			109.04	1	0	3
AALF006499-PA |protein_coding|JXUM01S012430:1858:11579:1|:AALF006499	101	11.549	5.1	1	0.00457928	High	8.77755	14.8515	2	13	2	98.629	2	119.677	1	305.58	1
AALF006512-PA |protein_coding|JXUM01S001583:137096:206479:1|:AALF006512	271	30.172	9.1	1	0.00154679	High	19.473	67.8967	15	24	15	0	2	89.06	3	98.11	11
AALF006549-PA DNA helicase|protein_coding|JXUM01S000031:273922:276306:-1|:AALF006549	722	81.186	7.43	1	0	High	54.717	50.554	37	66	37	278.68	5	239.534	6	103.25	28
AALF006570-PA |protein_coding|JXUM01S001596:217536:220262:1|:AALF006570	764	85.367	7.78	1	0	High	137.912	66.7539	64	123	64	534.631	9	289.405	9	913.747	53
AALF006571-PA |protein_coding|JXUM01S001596:221172:222419:-1|:AALF006571	378	41.14	9.28	1	0.00647733	High	5.68984	54.2328	21	31	4	0	2			114.57	19
AALF006574-PA |protein_coding|JXUM01S001596:261574:271376:-1|:AALF006574	444	51.448	5.45	1	0.00535332	High	6.90833	42.5676	19	36	19	40.05	4	89.03	1	47.67	15
AALF006584-PA smap1|protein_coding|JXUM01S012510:14960:16690:-1|:AALF006584	470	50.39	8.75	1	0.00457928	High	7.5229	42.1277	17	30	17					72.7633	17
AALF006623-PA |protein_coding|JXUM01S001601:201454:201790:1|:AALF006623	51	6.381	12.56	1	0.00154679	High	15.838	41.1765	6	20	6	49.72	1	121.57	4	43.17	3
AALF006625-PA |protein_coding|JXUM01S001601:215461:234480:-1|:AALF006625	1226	136.793	6.67	1	0.00535332	High	7.05341	58.3197	58	84	2	0	6	0	4	90.11	49
AALF006647-PA |protein_coding|JXUM01S000170:84297:115930:-1|:AALF006647	523	55.784	9.06	1	0.0061287	High	6.03462	50.0956	38	82	38	0	2	0	1	80.82	36
AALF006659-PA |protein_coding|JXUM01S001602:143954:144410:-1|:AALF006659	132	13.599	6.14	1	0.00440806	High	9.13997	64.3939	5	8	5	155.217	1	53.51	2	45.19	3
AALF006661-PA |protein_coding|JXUM01S001602:246898:264830:1|:AALF006661	415	45.609	5.24	1	0.00457928	High	8.46371	47.7108	20	45	10	0	2			112.573	18
AALF006678-PA 2-hydroxyacid dehydrogenase|protein_coding|JXUM01S001618:77318:121337:	376	41.059	7.18	1	0	High	55.3676	59.0426	22	40	22	113.17	2	0	1	872.241	19
AALF006685-PA Putative actin depolymerizing factor|protein_coding|JXUM01S001609:2026	148	17.095	7.2	1	0	High	157.717	80.4054	29	95	28	701.164	9	1111.38	15	326.743	10
AALF006715-PA |protein_coding|JXUM01S001614:237142:247954:-1|:AALF006715	408	45.485	6.19	1	0.00457928	High	7.5723	54.6569	20	26	20			164.297	1	0	19
AALF006720-PA Putative nadh:ubiquinone oxidoreductase ndufa9/39kda subunit|protein_c	401	45.877	8.82	1	0.00154679	High	22.3414	53.8653	22	34	21	97.26	3	200.97	4	0	16
AALF006741-PA |protein_coding|JXUM01S012681:5561:6193:1|:AALF006741	188	20.99	4.59	1	0.00154679	High	13.4613	46.2766	6	7	1	64.27	2	113.69	1	0	3
AALF006743-PA |protein_coding|JXUM01S012681:12256:13248:1|:AALF006743	221	24.774	4.78	1	0.00154679	High	13.478	41.1765	6	7	1	64.27	2	113.69	1	0	3
AALF006745-PA dihydrolipoamide succinyltransferase component of 2-oxoglutarate dehyd	487	51.539	9.39	1	0.0061287	High	6.05868	71.8686	24	38	14	111.49	2	83.08	1	0	22
AALF006747-PA Glutamyl-tRNA(Gln) amidotransferase subunit A, mitochondrial|protein_c	400	43.682	5.16	1	0.00321958	High	10.5304	43	13	15	3	71.11	2	74.35	1	0	10
AALF006791-PA gmp synthase|protein_coding|JXUM01S001624:236643:249371:-1|:AALF006791	684	76.346	6.93	1	0	High	32.2765	61.6959	36	54	36	44.64	5	366.115	6	45.41	26
AALF006801-PA Putative gtp-binding protein drg1 odn superfamily|protein_coding|JXUM0	363	40.863	8.13	1	0.00457928	High	7.54432	41.3223	12	14	12	94.08	3	0	1	0	8
AALF006805-PA 40S ribosomal protein S3|protein_coding|JXUM01S001711:390543:395664:-1	173	18.872	9.2	1	0.00154679	High	23.7662	87.8613	16	25	16	126.527	4	94.5427	6	50.87	8
AALF006821-PA |protein_coding|JXUM01S001630:185979:187664:-1|:AALF006821	561	63.514	6.37	1	0.00154679	High	24.1588	50.9804	22	25	13	55.42	3	188.38	3	106.9	16
AALF006834-PA |protein_coding|JXUM01S001627:216033:218070:-1|:AALF006834	132	14.363	10.24	1	0	High	49.1227	19.697	17	63	17	70.43	2	190.753	4	772.911	16
AALF006845-PA Proteasome subunit beta type|protein_coding|JXUM01S000174:50465:51489:	294	32.477	7.84	1	0.00276625	High	12.5762	63.9456	16	33	16	0	1	117.282	2	0	13
AALF006846-PA Probable ATP-dependent RNA helicase spindle-E (EC 3.6.4.13)|protein_co	1422	162.395	7.09	1	0.00154679	High	27.2646	50.2813	59	76	59	108.37	5	269.181	8	42.83	47
AALF006878-PA |protein_coding|JXUM01S001646:82941:102448:1|:AALF006878	879	93.11	8.91	1	0.00834879	High	4.54313	36.9738	29	38	29			0	2	70.52	27
AALF006884-PA |protein_coding|JXUM01S001645:15615:22385:1|:AALF006884	698	74.331	4.49	1	0	High	37.9128	43.2665	25	50	25	0	1			256.579	24
AALF006925-PA AMP dependent ligase|protein_coding|JXUM01S000175:6517:8183:1|:AALF006	535	59.157	5.71	1	0	High	52.2668	74.5794	40	61	29	432.22	12	190.103	5	66.34	24
AALF006972-PA quinone oxidoreductase|protein_coding|JXUM01S001641:123609:170219:-1|:	574	63.074	6.8	1	0	High	122.076	63.9373	47	102	46	923.274	10	630.202	16	380.22	29
AALF006974-PA |protein_coding|JXUM01S001641:247251:247580:-1|:AALF006974	109	11.562	4.94	1	0	High	46.3684	93.578	14	44	14	72.39	2	561.702	8	642.647	12
AALF006990-PA thyroid receptor interacting protein|protein_coding|JXUM01S000172:3860	534	59.055	5.55	1	0.00154679	High	25.8236	49.8127	28	43	28	87.08	3	22.46	1	398.959	24
AALF006993-PA Protein import into mitochondrial inner membrane|protein_coding|JXUM01	139	16.066	7.24	1	0	High	61.249	80.5755	18	63	18	22.18	1	62.66	1	876.567	18
AALF007019-PA thioredoxin reductase|protein_coding|JXUM01S001656:126987:138767:1|:AA	554	59.954	5.88	1	0	High	112.825	79.2419	44	88	12	850.118	12	427.364	11	646.789	33
AALF007033-PA ras suppressor protein 1, rsu1|protein_coding|JXUM01S001651:174366:179	272	30.898	8.07	1	0.0061287	High	5.93089	57.7206	17	23	17	81.3806	4			0	13
AALF007045-PA Galactose-1-phosphate uridylyltransferase|protein_coding|JXUM01S001661	351	40.387	8.21	1	0.0091617	High	4.41353	29.9145	7	14	1	0	1			82.03	6
AALF007046-PA Galactose-1-phosphate uridylyltransferase|protein_coding|JXUM01S001661	351	40.457	8.06	1	0.0091617	High	4.45363	41.0256	10	21	4	0	2			82.03	8
AALF007047-PA |protein_coding|JXUM01S001661:97371:97727:1|:AALF007047	118	13.545	8.29	1	0.00154679	High	18.6399	72.0339	10	18	10					315.438	10
AALF007055-PA |protein_coding|JXUM01S000182:49052:98854:-1|:AALF007055	1627	185.028	10.8	1	0.00457928	High	7.99354	17.8242	25	41	18	0	2			172.89	23
AALF007059-PA Putative 60s ribosomal protein l23|protein_coding|JXUM01S000182:192981	380	39.424	10.67	1	0	High	111.916	55.2632	50	132	50	227.164	4	727.479	16	1667.45	36
AALF007074-PA |protein_coding|JXUM01S013013:10255:15833:1|:AALF007074	130	14.681	5.15	1	0.00154679	High	31.4422	59.2308	8	23	2	214.81	1	410.822	3	0	4
AALF007080-PA |protein_coding|JXUM01S001665:168843:190966:-1|:AALF007080	1234	136.832	6.9	1	0.00716332	High	5.43842	35.1702	34	62	2			0	1	58.8	33
AALF007106-PA |protein_coding|JXUM01S000173:250223:252935:-1|:AALF007106	763	85.293	6.61	1	0.00154679	High	16.3353	51.6383	35	52	3	0	2	184.173	6	0	29
AALF007107-PA cdk10/11|protein_coding|JXUM01S000173:254822:256298:-1|:AALF007107	420	46.979	8.54	1	0.00154679	High	16.2856	27.8571	11	29	11	0	1	310.073	2	350.33	10
AALF007109-PA |protein_coding|JXUM01S000173:280952:333384:-1|:AALF007109	1596	177.971	5.43	1	0.00154679	High	19.2107	46.9925	56	86	56	139.71	7	0	3	224.423	49
AALF007110-PA |protein_coding|JXUM01S000173:360371:366250:-1|:AALF007110	983	109.353	5.41	1	0.00154679	High	25.2554	35.0966	30	60	30	0	2	0	1	259.567	28
AALF007120-PA 60S ribosomal protein L40|protein_coding|JXUM01S001658:273656:274042:1	128	14.72	9.83	1	0.00154679	High	16.7532	40.625	7	32	4	99.37	2	41.25	1	441.054	5
AALF007149-PA Proteasome subunit alpha type|protein_coding|JXUM01S013090:3386:4459:1	253	27.728	5.01	1	0.00457928	High	8.68923	46.6403	8	12	8	0	1	198.77	2	0	5
AALF007150-PA |protein_coding|JXUM01S013090:6406:8388:1|:AALF007150	660	71.594	6.71	1	0.00457928	High	7.83971	36.6667	21	39	21	28.07	2			104	19
AALF007174-PA |protein_coding|JXUM01S013112:5281:14766:-1|:AALF007174	795	87.5	5.72	1	0.00154679	High	27.111	62.1384	47	80	47	0	4	189.397	3	177.62	40
AALF007191-PA |protein_coding|JXUM01S001680:230173:230499:-1|:AALF007191	108	11.937	9.41	1	0.00276625	High	11.7176	62.963	5	23	5	109.167	1			0	4
AALF007210-PA |protein_coding|JXUM01S013143:5254:7982:1|:AALF007210	769	86.528	6	1	0.00154679	High	15.2943	61.7685	33	47	14	100.63	5	0	1	47.76	27
AALF007242-PA |protein_coding|JXUM01S013170:10044:10970:-1|:AALF007242	249	28.171	9.8	1	0.00154679	High	30.5604	60.241	21	37	21	52.77	1	50.71	5	294.574	17
AALF007265-PA 26S proteasome subunit S9|protein_coding|JXUM01S001681:171652:182977:1	416	46.767	5.72	1	0.00154679	High	13.5772	56.0096	18	24	18	0	1	146.98	6	0	12
AALF007272-PA Putative phosphatidylethanolamine-binding protein|protein_coding|JXUM0	210	22.903	7.97	1	0	High	128.19	90.4762	47	110	45	254.309	4	612.705	9	814.071	38
AALF007286-PA oligopeptidase|protein_coding|JXUM01S001685:106024:108361:1|:AALF00728	739	83.077	7.23	1	0.00154679	High	14.8236	28.8227	19	24	19	36.91	6	96.84	3	41.0933	12
AALF007312-PA Protein lingerer|protein_coding|JXUM01S000183:74091:89324:1|:AALF00731	1272	133.618	7.37	1	0	High	96.7795	31.9182	34	91	34	456.968	7	598.325	6	613.16	26
AALF007315-PA Eukaryotic translation initiation factor 3 subunit L|protein_coding|JX	538	63.379	6.18	1	0.0061287	High	5.88537	55.948	25	32	25	54.89	4	0	2	0	19
AALF007330-PA Mannosyltransferase|protein_coding|JXUM01S001688:198521:215216:-1|:AAL	518	59.74	7.61	1	0.00457928	High	8.54727	38.0309	20	53	20	0	2	0	2	592.439	16
AALF007331-PA sumo-1-activating enzyme E1a|protein_coding|JXUM01S001688:226709:22776	332	36.907	5.73	1	0	High	61.8375	53.012	19	39	19	598.78	9	196.114	4	408.843	12
AALF007357-PA |protein_coding|JXUM01S001733:163281:176443:1|:AALF007357	1295	140.223	5.8	1	0	High	31.6473	45.5598	50	65	3	113.783	9	138.083	6	67.36	36
AALF007371-PA |protein_coding|JXUM01S001698:191157:194043:-1|:AALF007371	920	101.445	4.81	1	0.00154679	High	18.4993	54.4565	52	213	29	0	4			229.8	48
AALF007372-PA |protein_coding|JXUM01S001698:238788:248273:-1|:AALF007372	379	39.983	7.09	1	0	High	34.6414	85.752	26	54	11					472.734	26
AALF007395-PA Putative iron binding protein involved in fe-s cluster formation|prote	150	16.361	9.22	1	0.00154679	High	14.7707	45.3333	6	10	6	53.28	1	45.97	1	105.97	5
AALF007402-PA Putative head-elevated expression protein|protein_coding|JXUM01S001701	196	21.688	7.83	1	0	High	86.3612	66.8367	24	68	23					2129.42	24
AALF007409-PA Putative lish motif-containing protein|protein_coding|JXUM01S001701:24	228	26.075	5.1	1	0.00535332	High	7.3519	65.7895	14	26	14	75.39	2	126.027	2	0	12
AALF007420-PA Putative 2-cys thioredoxin peroxidase|protein_coding|JXUM01S000176:852	196	21.761	5.96	1	0	High	321.251	100	86	313	80	988.748	10	1396.8	18	4880.79	75
AALF007421-PA |protein_coding|JXUM01S000176:105656:122206:1|:AALF007421	754	86.16	6.09	1	0	High	43.8418	48.0106	32	61	32	261.35	7	128.39	3	195.262	26
AALF007425-PA aldo-keto reductase|protein_coding|JXUM01S000176:180728:181878:1|:AALF	318	36.251	6.2	1	0.00716332	High	5.1545	40.566	11	16	11	59.73	2	0	2	0	7
AALF007427-PA aldo-keto reductase|protein_coding|JXUM01S000176:203922:216449:1|:AALF	318	35.67	7.05	1	0	High	99.6346	70.1258	23	81	23	751.195	8	1067.38	8	627.269	17
AALF007447-PA Putative mitochondrial inner membrane protein translocase 9kd-subunit|	93	10.56	5.48	1	0.00154679	High	27.8294	89.2473	12	28	12	273.26	2	138.703	2	444.137	12
AALF007470-PA |protein_coding|JXUM01S001746:89817:90335:-1|:AALF007470	113	12.613	4.92	1	0.00154679	High	16.9331	38.9381	4	9	1	128.51	1			82.38	3
AALF007472-PA |protein_coding|JXUM01S001746:130106:130614:1|:AALF007472	114	12.719	4.79	1	0	High	44.257	96.4912	12	30	9	128.51	2			523.56	10
AALF007510-PA paraplegin|protein_coding|JXUM01S001709:261351:263779:-1|:AALF007510	768	84.828	8.91	1	0.00154679	High	17.2849	59.5052	40	49	40	82.65	4	130.337	2	44.07	34
AALF007531-PA Tubulin alpha chain|protein_coding|JXUM01S001710:152352:153819:-1|:AAL	448	49.764	5.48	1	0.00535332	High	6.97562	71.4286	31	63	27	0	3	0	1	59.37	27
AALF007532-PA Tubulin alpha chain|protein_coding|JXUM01S001710:177118:178727:1|:AALF	449	50.129	5.59	1	0.00457928	High	7.49344	59.4655	27	45	4	0	2	0	2	52.0867	24
AALF007533-PA Putative phosphoribosylpyrophosphate synthetase-associated protein|pro	355	38.902	7.93	1	0.00154679	High	20.6267	89.2958	33	52	33	119.24	5	156.539	2	290.433	29
AALF007572-PA |protein_coding|JXUM01S000191:418584:431271:1|:AALF007572	211	23.811	5.96	1	0	High	78.287	85.3081	26	58	26	475.007	4	361.336	13	558.181	15
AALF007579-PA |protein_coding|JXUM01S000189:65695:66435:1|:AALF007579	246	26.221	8.95	1	0.00321958	High	9.90574	28.8618	5	6	5			55.11	2	43.73	3
AALF007582-PA acyl-coa dehydrogenase|protein_coding|JXUM01S000189:239938:241993:-1|:	407	44.089	8.38	1	0.00716332	High	5.06146	60.1966	15	26	2	0	1	0	1	127.78	15
AALF007583-PA acyl-coa dehydrogenase|protein_coding|JXUM01S000189:252355:253476:-1|:	373	40.334	6.89	1	0.00154679	High	25.6069	77.748	22	38	3	152.91	5	280.1	2	322.565	18
AALF007594-PA |protein_coding|JXUM01S001721:79241:107899:-1|:AALF007594	761	84.826	9.48	1	0.00276625	High	10.7377	40.8673	16	25	3	0	1	79.5	2	55.13	13
AALF007595-PA |protein_coding|JXUM01S001721:181532:189293:-1|:AALF007595	477	51.672	4.82	1	0.00276625	High	10.9936	61.2159	15	27	15	0	1	0	2	291.17	12
AALF007630-PA |protein_coding|JXUM01S001725:240536:264823:-1|:AALF007630	917	103.135	7.94	1	0.00276625	High	11.8658	54.9618	39	67	6	0	2	0	5	139.633	32
AALF007649-PA |protein_coding|JXUM01S000185:563848:569552:1|:AALF007649	1002	109.393	8.19	1	0.00154679	High	12.7428	38.523	32	48	32	0	1	0	1	181.42	30
AALF007654-PA |protein_coding|JXUM01S001807:101864:103639:1|:AALF007654	534	60.108	6.99	1	0.00276625	High	11.3293	39.5131	15	39	5	0	1	238.65	3	0	12
AALF007667-PA Elongation factor 1-alpha|protein_coding|JXUM01S001728:28754:30145:1|:	463	50.427	9.09	1	0	High	732.733	88.121	173	1094	74	3561.64	19	8712.07	37	16374.3	148
AALF007685-PA |protein_coding|JXUM01S001732:148371:178558:-1|:AALF007685	1326	145.117	6.35	1	0.00154679	High	17.9355	59.4268	82	112	82	95.8233	7	38.12	3	65.25	73
AALF007686-PA synaptojanin|protein_coding|JXUM01S001732:215317:230921:1|:AALF007686	1227	135.673	7.02	1	0.00154679	High	29.4127	50.9372	47	69	47	0	2	59.71	4	263.275	41
AALF007705-PA Eukaryotic translation initiation factor 3 subunit D|protein_coding|JX	619	68.485	6.19	1	0	High	48.8733	50.2423	23	35	23	377.306	8	123.95	2	185.99	16
AALF007707-PA |protein_coding|JXUM01S013565:10961:12835:-1|:AALF007707	624	69.236	5.99	1	0.00276625	High	10.797	34.4551	17	32	4	124.427	5			219.17	13
AALF007713-PA Profilin|protein_coding|JXUM01S001737:14336:52643:1|:AALF007713	126	13.722	5.91	1	0	High	93.7043	99.2063	34	96	34	480.591	3	73.28	3	1040.27	33
AALF007724-PA ATP synthase subunit beta|protein_coding|JXUM01S013589:5150:5923:1|:AA	257	28.043	4.94	1	0	High	221.126	97.2763	40	174	40	1880.77	14	2802.66	17	1344.89	28
AALF007727-PA |protein_coding|JXUM01S001743:235569:266227:-1|:AALF007727	934	104.451	7.34	1	0	High	70.6085	74.197	65	105	64	375.266	13	523.644	13	195.676	44
AALF007756-PA |protein_coding|JXUM01S001753:46248:50757:-1|:AALF007756	263	28.508	7.64	1	0	High	130.561	85.9316	50	133	50	368.51	5	736.159	13	1365.87	46
AALF007758-PA DNA-(apurinic or apyrimidinic site) lyase|protein_coding|JXUM01S001753	603	64.787	9.54	1	0	High	141.258	44.4444	31	64	31	220.307	3	181.083	4	1957.65	24
AALF007761-PA Thioredoxin|protein_coding|JXUM01S001753:182184:195759:-1|:AALF007761	107	12.186	5.12	1	0	High	97.2343	89.7196	19	60	19	858.358	9	632.24	12	130.88	4
AALF007768-PA |protein_coding|JXUM01S013642:2583:5871:-1|:AALF007768	1024	112.19	5.83	1	0.00154679	High	25.6219	58.7891	57	81	57	165.297	8	157.29	8	21.11	42
AALF007772-PA glucosamine-fructose-6-phosphate aminotransferase|protein_coding|JXUM0	675	75.391	6.6	1	0.00647733	High	5.60018	41.3333	20	25	20	0	3	130.9	1	0	16
AALF007775-PA |protein_coding|JXUM01S001745:239840:242190:1|:AALF007775	317	34.671	5.54	1	0.00535332	High	6.70543	62.4606	16	19	16	0	1	115.913	2	26.5	13
AALF007782-PA DEAD box ATP-dependent RNA helicase|protein_coding|JXUM01S001748:7657:	981	107.038	9.52	1	0	High	35.7266	55.0459	47	81	46	165.24	3	58.04	4	440.235	41
AALF007784-PA |protein_coding|JXUM01S001748:74044:75228:-1|:AALF007784	374	40.852	5.3	1	0.00154679	High	14.1739	33.4225	10	20	10	56.32	2	30.41	2	208.403	6
AALF007785-PA Adenylate kinase isoenzyme 6 homolog|protein_coding|JXUM01S001748:8138	181	20.995	4.65	1	0.00457928	High	8.63292	18.7845	4	6	4	72.81	1	94.1167	2	0	2
AALF007799-PA Carboxy/choline esterase Alpha Esterase|protein_coding|JXUM01S000186:1	553	62.275	6.02	1	0.00535332	High	7.15999	46.6546	25	38	24	51.34	1	0	3	48.25	21
AALF007800-PA |protein_coding|JXUM01S000186:139575:167370:1|:AALF007800	322	35.708	6.23	1	0.00154679	High	13.4272	41.3043	8	11	8	89.37	2	47.83	3	0	3
AALF007801-PA |protein_coding|JXUM01S000186:180026:192459:-1|:AALF007801	748	81.579	5.58	1	0.00535332	High	7.39096	29.5455	17	20	17	0	1			79.74	16
AALF007802-PA Putative rrm motif-containing protein|protein_coding|JXUM01S000186:198	261	27.457	10.87	1	0	High	156.173	51.7241	43	109	39	0	1	363.1	2	2479.69	41
AALF007810-PA |protein_coding|JXUM01S075311:6038:10845:-1|:AALF007810	519	59.549	5.15	1	0.00154679	High	21.4289	73.4104	39	54	39	123.46	4	213.66	3	0	32
AALF007813-PA Putative actin-related protein arp2/3 complex subunit arp3|protein_cod	395	44.695	6.28	1	0.00154679	High	19.9464	44.557	21	29	20	0	2	221.01	5	92.49	14
AALF007820-PA Glucose-6-phosphate 1-dehydrogenase|protein_coding|JXUM01S001756:22185	551	63.4	7.12	1	0.00716332	High	5.2763	45.5535	21	30	5	30.26	3	57.64	3	0	16
AALF007840-PA |protein_coding|JXUM01S001754:149555:150876:1|:AALF007840	420	48.215	8.7	1	0.00716332	High	5.22463	36.1905	13	19	13	0	1	0	1	166.85	11
AALF007980-PA |protein_coding|JXUM01S000195:108717:130327:1|:AALF007980	1097	119.975	7.02	1	0	High	37.4131	64.175	63	129	63	251.519	6	194.146	6	189.63	54
AALF007981-PA Pgk: phosphoglycerate kinase|protein_coding|JXUM01S000195:138332:14254	415	43.787	7.09	1	0	High	174.912	86.506	38	143	38	1364.91	12	1660.8	12	1245.3	26
AALF007983-PA cullin-associated NEDD8-dissociated protein|protein_coding|JXUM01S0001	1506	169.454	5.99	1	0	High	117.552	66.7995	121	224	121	412.2	17	1036.68	13	263.581	95
AALF008010-PA |protein_coding|JXUM01S001786:263953:264171:1|:AALF008010	72	7.334	9.04	1	0.00154679	High	19.5386	29.1667	3	8	3					384.144	3
AALF008013-PA Methylthioribose-1-phosphate isomerase|protein_coding|JXUM01S075346:51	340	37.012	6.62	1	0	High	37.0988	72.9412	21	33	21	246.51	3	392.22	4	118.58	15
AALF008020-PA |protein_coding|JXUM01S001791:10150:55693:1|:AALF008020	414	47.305	8.54	1	0.00321958	High	9.81472	23.6715	8	15	8	76.83	2	94.9033	2	0	5
AALF008036-PA |protein_coding|JXUM01S000196:281518:287999:1|:AALF008036	170	19.188	5.3	1	0.0091617	High	4.44466	21.7647	4	4	4			97.51	1	0	3
AALF008038-PA |protein_coding|JXUM01S000196:290245:297404:-1|:AALF008038	267	29.404	11.02	1	0.00154679	High	14.7278	54.3071	16	30	16			0	1	184.24	15
AALF008043-PA |protein_coding|JXUM01S000196:424354:452958:1|:AALF008043	1484	158.308	9.42	1	0.00716332	High	5.2032	70.7547	85	160	6	17.75	4	33.81	6	0	76
AALF008045-PA |protein_coding|JXUM01S000196:473320:474219:-1|:AALF008045	299	33.94	6.09	1	0	High	39.829	60.2007	22	47	22	0	2	0	1	690.828	20
AALF008046-PA Coronin|protein_coding|JXUM01S000196:480211:526566:-1|:AALF008046	568	61.494	6.48	1	0	High	52.831	55.2817	31	59	31	128	2	522.329	8	422.63	26
AALF008060-PA |protein_coding|JXUM01S001790:258949:259662:1|:AALF008060	237	26.784	9.64	1	0.00154679	High	22.7957	59.9156	15	34	3			26.3	3	435.365	12
AALF008068-PA |protein_coding|JXUM01S001795:44580:73947:1|:AALF008068	715	78.008	6.4	1	0.00154679	High	20.5384	26.5734	13	19	13			191.2	2	102.88	11
AALF008077-PA septin|protein_coding|JXUM01S001799:130541:161177:-1|:AALF008077	414	47.857	8.02	1	0.00535332	High	6.74366	51.4493	20	23	20	58.25	3			64.89	17
AALF008082-PA |protein_coding|JXUM01S001797:116166:129693:-1|:AALF008082	1295	140.178	5.83	1	0	High	31.6228	47.027	49	64	2	113.783	9	138.083	6	67.36	35
AALF008106-PA |protein_coding|JXUM01S001798:141042:153920:-1|:AALF008106	404	43.318	4.72	1	0.00647733	High	5.63422	30.4455	10	17	10	129.8	1			0	9
AALF008114-PA short-chain dehydrogenase|protein_coding|JXUM01S001805:216697:217500:-	267	29.169	5.76	1	0.00647733	High	5.85124	57.3034	13	14	5	66.36	2	0	1	0	10
AALF008188-PA ATP-dependent RNA helicase|protein_coding|JXUM01S000366:10932:35172:1|	1439	160.514	7.11	1	0	High	63.093	61.5705	79	118	79	79.65	9	273.987	7	333.532	64
AALF008212-PA Coatomer subunit alpha|protein_coding|JXUM01S001820:4974:19037:1|:AALF	1227	139.048	7.47	1	0	High	56.5358	52.3227	46	62	46	162.13	4	431.347	8	215.972	36
AALF008217-PA Proteasome subunit alpha type|protein_coding|JXUM01S001820:80430:81472	276	30.609	6.43	1	0	High	115.438	82.971	32	87	32	149.82	4	210.683	6	1209.48	31
AALF008222-PA |protein_coding|JXUM01S001816:71352:151701:-1|:AALF008222	253	29.448	4.84	1	0	High	138.709	56.5217	29	93	29	85.49	4	88.81	2	2255.24	29
AALF008227-PA protein arginine n-methyltransferase 1,|protein_coding|JXUM01S001826:2	358	41.307	5.71	1	0.00276625	High	11.1888	39.9441	8	11	7	46.84	2	144.537	2	0	5
AALF008228-PA Adenylosuccinate synthetase|protein_coding|JXUM01S001826:41723:118543:	455	49.896	6.55	1	0	High	57.5664	65.7143	25	49	25	207.616	6	753.706	11	63.43	10
AALF008231-PA aldo-keto reductase|protein_coding|JXUM01S001826:183252:206511:1|:AALF	322	35.914	8.05	1	0.00457928	High	8.46377	47.205	18	26	18	72.13	3	0	2	0	13
AALF008236-PA |protein_coding|JXUM01S001824:29050:45810:-1|:AALF008236	241	27.278	8.02	1	0.00154679	High	13.4664	60.5809	15	22	15	24.73	3	57.4265	1	45.22	13
AALF008259-PA procollagen-lysine,2-oxoglutarate 5-dioxygenase|protein_coding|JXUM01S	576	66.978	5.99	1	0.00154679	High	29.7211	35.5903	15	29	15	259.145	7	51.67	1	36.29	8
AALF008264-PA |protein_coding|JXUM01S001842:250491:251013:-1|:AALF008264	89	9.886	6.27	1	0.00154679	High	31.4422	58.427	7	17	1	214.81	1	410.822	3	0	3
AALF008283-PA |protein_coding|JXUM01S001833:250393:258129:-1|:AALF008283	1886	216.781	6.4	1	0.00276625	High	11.4118	45.5992	73	100	54	71.12	5	80.87	4	13.47	64
AALF008295-PA Putative histone h3 lys4 methyltransferase complex subunit|protein_cod	78	8.758	8.47	1	0.00383632	High	9.32109	61.5385	11	19	11	34.8	1	133.96	2	71.98	9
AALF008301-PA autophagy related |protein_coding|JXUM01S001834:20072:22713:1|:AALF008	642	70.399	4.94	1	0	High	153.763	73.8318	59	109	59	584.819	10	510.1	13	942.918	43
AALF008318-PA |protein_coding|JXUM01S001839:173218:219198:-1|:AALF008318	1303	148.463	5.41	1	0.00582936	High	6.26423	26.1704	26	45	26	0	1	41.63	1	63.3392	26
AALF008319-PA Serine/threonine-protein phosphatase|protein_coding|JXUM01S001841:1901	303	34.857	6.1	1	0.00716332	High	5.06912	17.1617	5	6	5	47.17	2			0	3
AALF008320-PA ATP-dependent RNA helicase|protein_coding|JXUM01S001841:222906:243261:	1280	145.64	6.95	1	0.00154679	High	21.6037	39.0625	38	50	38	0	1	172.352	5	52.17	32
AALF008321-PA |protein_coding|JXUM01S001847:7501:9036:1|:AALF008321	416	47.061	6.62	1	0.00154679	High	19.3132	48.7981	22	39	22	0	4	201.304	4	0	16
AALF008332-PA host cell factor C1|protein_coding|JXUM01S001846:101220:126870:-1|:AAL	1838	191.147	5.45	1	0	High	51.3609	52.5027	105	175	105	81.25	11	0	7	564.89	87
AALF008347-PA |protein_coding|JXUM01S001840:218195:221998:1|:AALF008347	550	61.707	6.55	1	0.00440806	High	9.27848	42.1818	21	36	21	119.7	3	0	2	0	16
AALF008353-PA |protein_coding|JXUM01S001853:198708:217539:1|:AALF008353	286	33.148	9.29	1	0.00535332	High	6.76067	34.965	10	13	10	100.47	3	121.92	1	0	7
AALF008368-PA past-1|protein_coding|JXUM01S001844:259536:260990:-1|:AALF008368	484	56.113	8.54	1	0.00154679	High	23.6654	51.2397	26	42	26	212.845	7	105.64	2	0	18
AALF008385-PA single-stranded DNA-binding protein mssp-1|protein_coding|JXUM01S00185	374	41.001	7.78	1	0	High	45.4127	54.2781	26	42	26			34.14	2	411.981	24
AALF008386-PA |protein_coding|JXUM01S001851:233989:257898:1|:AALF008386	1211	130.246	5.96	1	0.00154679	High	17.2584	52.9315	57	80	57	0	1	0	1	208.733	55
AALF008420-PA |protein_coding|JXUM01S001857:213262:214922:-1|:AALF008420	516	58.905	7.61	1	0.00647733	High	5.81581	52.907	20	42	20	0	2	22.95	1	86.7833	17
AALF008423-PA Ribosomal protein L15|protein_coding|JXUM01S001857:252698:253608:-1|:A	204	24.186	11.49	1	0.00154679	High	21.3429	30.3922	7	20	7	69.5143	2	274.368	6	90.97	3
AALF008431-PA |protein_coding|JXUM01S001864:78040:90444:-1|:AALF008431	3702	411.382	5	1	0	High	111.153	55.0243	168	316	3	70.89	11	138.79	10	1504.58	149
AALF008435-PA |protein_coding|JXUM01S001864:148087:165801:1|:AALF008435	89	9.003	11.8	1	0.00647733	High	5.78463	56.1798	4	4	4			0	1	84.32	3
AALF008437-PA aldose-1-epimerase|protein_coding|JXUM01S001855:77710:79172:1|:AALF008	437	47.605	6.24	1	0.00154679	High	17.6863	51.9451	19	25	1	130.407	4	0	1	0	14
AALF008438-PA |protein_coding|JXUM01S001855:89658:91065:-1|:AALF008438	447	49.812	5.62	1	0.00154679	High	22.2683	43.8479	16	28	5	142.53	1	335.44	4	95.1367	12
AALF008461-PA |protein_coding|JXUM01S001872:182425:184066:1|:AALF008461	481	54.482	5.57	1	0.00457928	High	8.38456	40.7484	21	24	21	0	3	93.04	4	0	15
AALF008465-PA 26S protease regulatory subunit 6b|protein_coding|JXUM01S014363:6186:7	369	41.765	5.55	1	0	High	74.8532	56.9106	23	88	23	733.33	8	753.66	5	224.69	15
AALF008472-PA |protein_coding|JXUM01S001877:84746:97108:1|:AALF008472	1175	128.869	5.52	1	0.00154679	High	15.0239	32.9362	41	56	41	52.05	3	417.08	4	46.51	34
AALF008475-PA |protein_coding|JXUM01S001877:194286:195044:-1|:AALF008475	252	29.209	9.99	1	0	High	35.8404	39.2857	10	17	10	195.5	2			175.852	9
AALF008538-PA |protein_coding|JXUM01S001885:39228:58835:1|:AALF008538	432	46.585	6.57	1	0	High	73.4454	56.0185	28	57	26	89.53	5	414.652	9	627.753	19
AALF008539-PA Putative chaperonin|protein_coding|JXUM01S001885:67806:78239:-1|:AALF0	557	59.55	6.57	1	0	High	54.3791	68.7612	27	49	2	728.751	9	410.063	8	16.57	14
AALF008541-PA NEDD8-activating enzyme E1 regulatory subunit|protein_coding|JXUM01S07	522	58.176	5.58	1	0.00276625	High	12.0618	30.8429	10	14	10			191.907	1	56.38	9
AALF008550-PA Putative thioredoxin-like protein|protein_coding|JXUM01S001890:84979:8	286	31.487	5.92	1	0	High	57.2252	70.979	22	47	22	278.056	6	488.81	8	89.0282	13
AALF008569-PA 40S ribosomal protein SA|protein_coding|JXUM01S001892:56355:58193:-1|:	288	31.631	5.03	1	0	High	57.1285	63.8889	28	63	28	376.073	5	326.87	7	220.677	21
AALF008577-PA T-complex protein 1 subunit delta|protein_coding|JXUM01S001894:39348:5	533	57.233	7.43	1	0	High	227.578	72.4203	69	190	69	1000.65	11	786.236	6	5017.67	57
AALF008580-PA Ubiquitin thioesterase|protein_coding|JXUM01S001894:77543:78454:-1|:AA	282	32.663	4.89	1	0.00154679	High	15.4182	46.0993	5	9	5	215.08	2			0	3
AALF008583-PA Malate dehydrogenase|protein_coding|JXUM01S001894:125939:142254:-1|:AA	333	35.58	6.7	1	0	High	40.2316	64.5646	22	43	22	162.54	4	143.017	2	236.89	17
AALF008584-PA hect E3 ubiquitin ligase|protein_coding|JXUM01S001894:165717:185309:-1	2928	320.923	5.6	1	0.00457928	High	8.45313	41.8374	84	155	12	0	5	47.09	5	44.6	75
AALF008591-PA sulfatase|protein_coding|JXUM01S001891:141252:170241:1|:AALF008591	625	70.747	5.22	1	0	High	74.8887	49.28	42	71	42	77.88	4	151.78	5	814.738	36
AALF008592-PA Eukaryotic translation initiation factor 3 subunit C|protein_coding|JX	912	106.207	6.28	1	0	High	35.656	35.9649	40	56	40	99.09	3	467.23	5	32.29	34
AALF008612-PA DEAD box ATP-dependent RNA helicase|protein_coding|JXUM01S000238:52565	805	91.317	9.28	1	0.00154679	High	22.9852	37.1429	22	30	22	151.263	2	307.69	5	71.1073	16
AALF008635-PA |protein_coding|JXUM01S014512:852:6389:-1|:AALF008635	490	56.191	8.76	1	0.00535332	High	7.40166	48.5714	22	29	22	0	1	74.8	2	0	19
AALF008664-PA glycerol kinase|protein_coding|JXUM01S001911:89297:114821:1|:AALF00866	691	78.102	9.44	1	0	High	67.5896	52.6773	42	84	11	311.125	5	136.297	7	178.815	34
AALF008678-PA choline-phosphate cytidylyltransferase a, b|protein_coding|JXUM01S0019	349	39.825	5.5	1	0	High	53.3659	48.1375	26	46	26	173.853	3	218.85	5	359.842	20
AALF008685-PA |protein_coding|JXUM01S001908:56484:75661:1|:AALF008685	154	17.389	9.17	1	0.0061287	High	6.20197	25.3247	4	5	4			94.74	2	0	2
AALF008698-PA DEAD box ATP-dependent RNA helicase|protein_coding|JXUM01S001917:22925	527	57.853	5.82	1	0.00276625	High	12.4641	56.7362	26	32	26	99.8	2	93.23	3	46.05	21
AALF008748-PA Tubulin beta chain|protein_coding|JXUM01S001921:242472:249339:1|:AALF0	469	52.717	4.74	1	0	High	64.4401	64.1791	43	102	24	559.692	10	484.62	11	280.675	28
AALF008750-PA |protein_coding|JXUM01S001916:195406:234505:1|:AALF008750	279	31.971	6.38	1	0	High	36.3121	43.0108	12	25	12	243.59	3	100.203	3	101.8	7
AALF008762-PA nuclear movement protein nudc|protein_coding|JXUM01S000214:368459:3696	325	36.969	5.15	1	0.00154679	High	13.9635	48.6154	12	32	4			0	2	365.044	10
AALF008765-PA glutamate synthase|protein_coding|JXUM01S000214:452468:483113:-1|:AALF	2091	230.763	6.6	1	0.00535332	High	7.31228	43.3286	86	125	23	0	4	0	6	87.8567	76
AALF008789-PA Alanine--tRNA ligase, cytoplasmic|protein_coding|JXUM01S001934:235263:	1009	114.175	7.15	1	0.00647733	High	5.70127	47.7701	41	80	41	0	5	43.15	3	64.83	33
AALF008790-PA Elongation factor Tu|protein_coding|JXUM01S001934:250301:252096:1|:AAL	485	53.717	8.65	1	0	High	96.4787	75.4639	37	110	37	695.037	10	567.363	8	298.352	25
AALF008801-PA |protein_coding|JXUM01S001935:2114:29602:1|:AALF008801	1040	118.54	6.19	1	0.00457928	High	8.59786	44.0385	40	60	12	0	1	108.103	2	36.28	37
AALF008804-PA Chloride channel protein|protein_coding|JXUM01S001935:97091:136546:-1|	1350	152.526	8.38	1	0.00154679	High	16.6805	49.4815	57	92	37	63.29	10			277.303	47
AALF008811-PA |protein_coding|JXUM01S000206:331640:357294:1|:AALF008811	392	41.879	4.6	1	0.00535332	High	6.73876	36.9898	12	13	12	92.35	3			0	9
AALF008821-PA defensin anti-microbial peptide|protein_coding|JXUM01S001932:152627:15	99	10.667	6.92	1	0.00321958	High	9.51253	56.5657	4	5	4					112.23	4
AALF008834-PA F-actin capping protein alpha|protein_coding|JXUM01S001940:62157:62777	206	23.799	7.53	1	0.00154679	High	14.7591	60.1942	7	8	7	126.76	2	0	1	32.81	4
AALF008859-PA |protein_coding|JXUM01S001943:232010:233522:1|:AALF008859	208	23.656	9.52	1	0.00154679	High	16.9274	43.75	12	22	12	0	1	91.68	1	102.303	10
AALF008860-PA Pyrroline-5-carboxylate reductase|protein_coding|JXUM01S001943:235344:	293	31.312	7.44	1	0.00716332	High	5.09241	76.1092	19	39	2	56.46	1	0	2	0	17
AALF008869-PA |protein_coding|JXUM01S001946:37285:49073:-1|:AALF008869	554	62.555	5.25	1	0.0061287	High	5.88195	22.9242	10	11	10	76.8	2			0	8
AALF008871-PA mitochondrial ribosome recycling factor|protein_coding|JXUM01S001946:5	258	28.81	9.47	1	0.00321958	High	9.39799	65.5039	20	51	20	0	2	184.6	2	79.2	16
AALF008872-PA |protein_coding|JXUM01S001946:77343:78459:1|:AALF008872	326	37.674	8.6	1	0.00276625	High	12.3141	29.7546	10	17	10	0	1	130.909	3	47.91	6
AALF008891-PA |protein_coding|JXUM01S001960:7208:8751:1|:AALF008891	479	51.994	7.42	1	0.00716332	High	5.35739	69.1023	32	47	3			64.09	3	41.07	30
AALF008894-PA |protein_coding|JXUM01S001960:134151:151215:-1|:AALF008894	2423	265.148	6.76	1	0	High	423.139	69.7482	199	381	19	3019.66	43	2980.45	43	721.86	135
AALF008896-PA |protein_coding|JXUM01S001960:248900:252647:1|:AALF008896	956	108.283	5.31	1	0.00154679	High	20.7963	50.2092	46	102	46	0	1	138.04	6	95.3004	39
AALF008911-PA |protein_coding|JXUM01S001953:190147:191354:-1|:AALF008911	376	41.616	5.48	1	0	High	409.662	94.4149	107	693	0	1889.39	21	2914.81	19	8552.2	92
AALF008914-PA aldehyde dehydrogenase|protein_coding|JXUM01S001953:243299:249037:-1|:	539	58.212	7.03	1	0.00457928	High	8.29454	49.1651	19	32	19	0	1	31.59	1	186.629	17
AALF008920-PA puromycin-sensitive aminopeptidase|protein_coding|JXUM01S000210:363817	690	79.132	5.69	1	0.00154679	High	27.8099	37.1014	16	23	16	124.89	4	105.43	2	0	10
AALF008924-PA |protein_coding|JXUM01S000017:36214:64338:-1|:AALF008924	331	37.183	4.82	1	0.00750821	High	4.73817	41.0876	10	15	1	58.3733	3			0	7
AALF008930-PA |protein_coding|JXUM01S000012:615488:627244:1|:AALF008930	1047	113.851	5.25	1	0.00154679	High	27.0028	52.4355	49	94	49	16.73	5	62.7558	4	204.042	41
AALF008931-PA UDP-glucose 6-dehydrogenase|protein_coding|JXUM01S000012:654178:674555	479	53.352	6.71	1	0.00321958	High	9.49839	42.38	12	13	12	0	1	57.55	2	65.61	9
AALF008932-PA deoxyhypusine synthase|protein_coding|JXUM01S000012:698921:703203:1|:A	360	40.143	5.76	1	0.00321958	High	10.4615	65.5556	21	26	21	43.37	2	170.113	3	0	16
AALF008938-PA Putative vesicle coat complex copi zeta subunit|protein_coding|JXUM01S	177	20.127	5.14	1	0	High	46.7118	80.791	25	53	25	221.77	3	39.01	1	360.718	23
AALF008942-PA Putative vacuolar assembly/sorting protein did2|protein_coding|JXUM01S	203	22.405	6.6	1	0.00457928	High	8.60435	52.2167	11	16	11	0	1			90.6794	10
AALF008943-PA |protein_coding|JXUM01S000012:1135839:1149692:1|:AALF008943	753	78.76	6.18	1	0	High	136.033	40.7703	60	154	60	48.69	2	69.9041	6	2097.11	58
AALF008944-PA |protein_coding|JXUM01S000012:1155363:1161108:1|:AALF008944	332	38.061	8.6	1	0.00647733	High	5.69911	27.4096	5	6	5			30.67	1	20.2	4
AALF008947-PA |protein_coding|JXUM01S000014:61081:73494:1|:AALF008947	367	39.683	8.7	1	0	High	77.0121	72.4796	43	74	43	179.959	5	424.639	9	403.268	33
AALF008958-PA |protein_coding|JXUM01S000208:125069:155269:-1|:AALF008958	691	75.542	9.47	1	0.00535332	High	6.92081	40.2315	17	30	17	0	2	117.08	2	0	13
AALF008962-PA |protein_coding|JXUM01S000208:279862:295756:1|:AALF008962	638	69.572	5.99	1	0.00154679	High	21.2896	43.1034	28	77	17	117.6	1	65.34	3	209.473	26
AALF008965-PA hydroxyacyl dehydrogenase|protein_coding|JXUM01S000208:314735:320978:-	305	32.812	5.35	1	0	High	47.5672	70.4918	30	41	30	305.387	9	244.21	7	94.5132	16
AALF008966-PA |protein_coding|JXUM01S000208:327609:329210:-1|:AALF008966	533	56.138	6.99	1	0.00154679	High	17.882	29.2683	13	24	13	102.52	2	96.71	2	0	9
AALF008967-PA |protein_coding|JXUM01S000208:350580:351716:-1|:AALF008967	378	40.304	9.13	1	0.0061287	High	6.07526	17.1958	4	4	2			0	1	89.92	3
AALF008978-PA |protein_coding|JXUM01S014762:4811:5137:1|:AALF008978	108	9.943	12	1	0.00154679	High	19.6626	87.037	7	19	7					490.3	7
AALF008979-PA |protein_coding|JXUM01S001959:525:30428:-1|:AALF008979	1929	212.707	9.19	1	0.00154679	High	14.6693	48.6262	83	156	83	0	5	124.83	4	0	76
AALF009003-PA Actin-related protein 2/3 complex subunit 3|protein_coding|JXUM01S0019	161	18.417	8.63	1	0.00457928	High	8.3186	52.795	6	9	6			116.6	1	0	5
AALF009005-PA |protein_coding|JXUM01S001961:164588:185248:1|:AALF009005	611	68.842	7.02	1	0	High	104.911	75.6137	53	99	9	301.281	10	163.42	6	1120.33	42
AALF009011-PA |protein_coding|JXUM01S001963:81417:94300:1|:AALF009011	474	51.977	6.81	1	0	High	46.902	62.8692	35	57	35	0	1	0	3	653.972	31
AALF009012-PA |protein_coding|JXUM01S001963:112319:156408:-1|:AALF009012	898	99.006	6.47	1	0.00154679	High	13.7242	51.7817	37	64	33	0	3	45.38	3	99.84	31
AALF009033-PA |protein_coding|JXUM01S001965:45877:46759:-1|:AALF009033	274	29.983	5.88	1	0.0091617	High	4.37253	33.5766	5	5	5	35.49	1			0	4
AALF009090-PA |protein_coding|JXUM01S001982:177309:206430:1|:AALF009090	2078	231.095	8.53	1	0.0091617	High	4.46406	35.8999	58	81	58	60.79	4	145.14	2	21.73	53
AALF009102-PA Cat: catalase|protein_coding|JXUM01S000215:230626:253836:1|:AALF009102	504	56.744	7.56	1	0.00276625	High	12.151	53.9683	27	37	27	34.73	2	173.71	1	0	24
AALF009103-PA suppressin|protein_coding|JXUM01S000215:273628:303189:1|:AALF009103	400	45.281	5.78	1	0.00154679	High	22.4608	29	9	12	9					212.91	9
AALF009106-PA |protein_coding|JXUM01S000215:433569:443521:-1|:AALF009106	400	46.143	9.06	1	0.00535332	High	6.67382	55.25	19	28	19	68.11	3	0	3	0	13
AALF009114-PA Histone H2B|protein_coding|JXUM01S075682:3132:3506:-1|:AALF009114	124	13.746	10.35	1	0	High	265.617	89.5161	60	490	1	1196.38	9	2490.98	22	7138.08	53
AALF009116-PA Histone H3|protein_coding|JXUM01S075682:4987:5397:-1|:AALF009116	136	15.379	11.27	1	0	High	126.679	86.7647	31	214	6	897.392	8	899.327	12	1125.31	26
AALF009134-PA eukariotic translation initiation factor 2b, epsilon subunit|protein_c	666	74.741	4.83	1	0.00383632	High	9.30833	53.9039	31	112	9	145.297	4	87.32	5	0	24
AALF009136-PA nucleoporin|protein_coding|JXUM01S002111:233511:234764:-1|:AALF009136	417	43.644	7.33	1	0.00154679	High	27.9573	43.6451	16	25	16	108.214	4	211.025	5	123.67	9
AALF009142-PA ATP synthase-coupling factor 6, mitochondrial|protein_coding|JXUM01S00	106	11.627	9.48	1	0	High	37.0511	78.3019	14	43	14			207.27	3	599.728	13
AALF009155-PA Putative 26s proteasome regulatory complex subunit|protein_coding|JXUM	381	43.248	5.26	1	0.00154679	High	25.1168	52.231	23	30	23	58.35	4	599.553	5	0	14
AALF009165-PA S-methyl-5'-thioadenosine phosphorylase|protein_coding|JXUM01S001999:2	279	30.292	6.34	1	0.00154679	High	29.6479	62.3656	18	31	18	299.655	5	84.9045	3	270.98	11
AALF009234-PA Protein disulfide-isomerase|protein_coding|JXUM01S002012:128184:149364	520	58.765	5.16	1	0	High	163.84	66.9231	36	105	36	1232.46	19	886.379	13	490.44	14
AALF009235-PA RNA m5u methyltransferase|protein_coding|JXUM01S002012:160523:166952:1	644	72.084	5.71	1	0.00535332	High	7.05908	38.6646	16	27	16	0	2	66.52	2	54.25	12
AALF009264-PA Putative glutaredoxin-related protein|protein_coding|JXUM01S002030:152	217	23.54	4.89	1	0	High	71.0192	78.8018	23	63	23	514.903	5	292.864	7	338.112	14
AALF009266-PA prefoldin subunit|protein_coding|JXUM01S002030:191625:192335:-1|:AALF0	165	19.06	5.47	1	0.00276625	High	11.1758	41.8182	8	14	8	119.43	1	0	1	58.11	6
AALF009267-PA |protein_coding|JXUM01S002030:196877:198367:1|:AALF009267	289	31.929	4.72	1	0.00154679	High	29.0492	38.7543	8	16	8	140.95	4	142.56	1	119.94	4
AALF009275-PA |protein_coding|JXUM01S002018:2426:3106:-1|:AALF009275	226	23.092	10.59	1	0	High	202.776	73.8938	56	342	1	135.848	5	1383.01	20	5882.14	48
AALF009278-PA |protein_coding|JXUM01S002018:10186:10875:-1|:AALF009278	229	23.698	10.42	1	0	High	199.667	72.0524	56	342	1	135.848	5	1383.01	20	5847.83	48
AALF009285-PA |protein_coding|JXUM01S002018:186220:218625:-1|:AALF009285	410	47.063	5.83	1	0.00535332	High	6.43282	41.7073	14	15	14			28.67	1	70.5867	13
AALF009303-PA leucine-rich transmembrane protein|protein_coding|JXUM01S002035:1532:3	522	58.938	6.07	1	0.00716332	High	5.40591	53.4483	20	27	6	0	1	44.77	3	0	16
AALF009304-PA |protein_coding|JXUM01S002035:28098:29919:-1|:AALF009304	581	65.428	6.95	1	0.00716332	High	5.47466	50.6024	23	30	9	0	3	44.77	2	0	18
AALF009320-PA spermatosis associated factor|protein_coding|JXUM01S002032:136018:1385	761	84.173	5.43	1	0	High	585.561	85.9396	143	503	1	2106.2	24	2587.84	34	7019	111
AALF009322-PA |protein_coding|JXUM01S002032:179637:204322:1|:AALF009322	320	34.71	5.31	1	0.00457928	High	8.28163	55.9375	22	33	1	41.5	3	169.698	2	79.733	18
AALF009333-PA |protein_coding|JXUM01S002045:36260:37945:-1|:AALF009333	561	63.682	6.46	1	0.00154679	High	15.3756	49.0196	19	21	10	55.42	4	129.54	3	44	12
AALF009349-PA glucose-methanol-choline (gmc) oxidoreductase|protein_coding|JXUM01S00	839	94.594	8.65	1	0.00750821	High	4.86879	52.4434	33	39	33			53.36	1	26.87	32
AALF009351-PA Putative 40s ribosomal protein s23|protein_coding|JXUM01S002040:215875	143	16.109	10.58	1	0	High	62.8636	57.3427	15	35	15	579.05	4	430.237	5	187.805	8
AALF009359-PA |protein_coding|JXUM01S002043:185754:186230:1|:AALF009359	158	18.469	8.24	1	0.00154679	High	27.2398	81.0127	13	26	13	109.67	2			166.457	11
AALF009367-PA Sideroflexin|protein_coding|JXUM01S000230:140117:164191:-1|:AALF009367	320	35.567	8.92	1	0.00154679	High	18.6546	80	23	41	23	0	2	268.51	3	45.31	18
AALF009372-PA Putative 60s ribosomal protein l30|protein_coding|JXUM01S002092:96050:	116	12.835	9.69	1	0.00154679	High	13.3089	55.1724	7	34	7	136.26	2	50.05	1	562.24	6
AALF009390-PA |protein_coding|JXUM01S002046:195788:196455:-1|:AALF009390	200	21.801	6.09	1	0.00750821	High	4.79353	64.5	16	27	16	0	1	121.54	1	0	14
AALF009392-PA |protein_coding|JXUM01S002046:238133:243571:-1|:AALF009392	647	75.251	8.88	1	0.00154679	High	15.5503	32.6121	25	29	25	0	2	109.02	4	81.58	19
AALF009401-PA |protein_coding|JXUM01S002049:66775:68556:-1|:AALF009401	518	56.813	7.01	1	0.00535332	High	6.9034	50.1931	20	32	5	0	1	82.77	1	41.72	18
AALF009454-PA |protein_coding|JXUM01S002058:134925:155859:1|:AALF009454	934	107.351	6.74	1	0.00582936	High	6.35499	30.4069	24	36	24			45.66	1	59.3	23
AALF009483-PA |protein_coding|JXUM01S002062:153466:155205:-1|:AALF009483	579	62.099	6.35	1	0.0061287	High	5.95826	42.1416	17	28	17	0	1	0	1	85.02	15
AALF009497-PA |protein_coding|JXUM01S002067:211645:212227:1|:AALF009497	148	16.91	4.73	1	0	High	54.3946	79.7297	12	33	5	203.62	4	0	1	584.521	9
AALF009509-PA Y-box binding protein|protein_coding|JXUM01S000224:94561:95388:1|:AALF	275	30.268	11.02	1	0.00154679	High	14.7278	50.1818	15	29	15			0	1	184.24	14
AALF009515-PA spermine synthase|protein_coding|JXUM01S000224:502811:524833:-1|:AALF0	401	45.63	5.01	1	0.00457928	High	8.88975	69.5761	20	28	20	80.66	1	0	2	33.44	17
AALF009527-PA calcium/calmodulin-dependent protein kinase type 1 (camki)|protein_cod	376	42.275	6.67	1	0.00321958	High	9.861	29.7872	10	21	10	0	1			318.213	9
AALF009594-PA modifier of mdg4|protein_coding|JXUM01S002079:33118:40463:-1|:AALF0095	384	41.88	4.65	1	0	High	35.709	47.9167	27	73	27	324.453	5	42.8067	3	649.928	23
AALF009597-PA |protein_coding|JXUM01S002079:75140:76603:1|:AALF009597	437	47.557	6.33	1	0.00154679	High	19.8108	54.0046	20	26	2	130.407	4	0	1	33.9	15
AALF009598-PA |protein_coding|JXUM01S002079:78028:78309:-1|:AALF009598	93	10.692	5.53	1	0.00154679	High	14.8643	47.3118	5	11	1	142.53	1	335.44	3	0	2
AALF009599-PA |protein_coding|JXUM01S002079:78521:108838:-1|:AALF009599	961	108.86	6.65	1	0.00276625	High	11.9509	27.2633	26	35	17	17.86	3			146.38	24
AALF009636-PA |protein_coding|JXUM01S002094:167360:218060:1|:AALF009636	302	32.842	9.07	1	0.00321958	High	9.92176	34.7682	9	10	9	0	1	55.11	2	43.73	6
AALF009639-PA |protein_coding|JXUM01S002093:138494:159563:-1|:AALF009639	335	36.78	8.94	1	0	High	50.0873	66.5672	27	47	1	398.61	4	495.856	6	66.67	18
AALF009649-PA |protein_coding|JXUM01S000225:223121:230854:-1|:AALF009649	767	87.939	8.48	1	0.00535332	High	7.06124	35.0717	22	31	22	75.37	5	0	2	62.93	16
AALF009650-PA thioredoxin peroxidase|protein_coding|JXUM01S000225:232929:234124:-1|:	249	28.111	7.28	1	0	High	56.0768	66.6667	20	43	14	318.9	6	216.386	3	118.321	13
AALF009651-PA |protein_coding|JXUM01S000225:241310:242732:-1|:AALF009651	425	48.315	6.24	1	0.00647733	High	5.73906	52.4706	18	28	18					56.05	18
AALF009652-PA chromatin assembly factor i P60 subunit|protein_coding|JXUM01S000225:2	819	91.511	7.4	1	0.00535332	High	7.25203	47.1306	29	38	29	0	2	0	2	78.38	26
AALF009657-PA |protein_coding|JXUM01S000225:492611:493705:1|:AALF009657	364	39.254	6.01	1	0	High	51.9503	78.5714	36	56	35	258.215	5	107.593	3	417.658	30
AALF009672-PA Glutathione peroxidase|protein_coding|JXUM01S002100:10274:12143:-1|:AA	219	24.518	8.51	1	0.00457928	High	8.49438	54.3379	9	11	2			107.963	1	41.25	8
AALF009674-PA |protein_coding|JXUM01S002105:4382:14174:-1|:AALF009674	502	54.627	6.4	1	0	High	114.355	80.4781	38	73	6	881.549	13	330.79	10	646.789	26
AALF009675-PA short-chain dehydrogenase|protein_coding|JXUM01S002105:22479:34477:1|:	247	26.667	8.15	1	0.00457928	High	8.67019	75.3036	17	25	17	0	1	229.31	3	0	13
AALF009680-PA 26S proteasome regulatory subunit rpn2|protein_coding|JXUM01S002105:23	1024	112.22	5.83	1	0.00154679	High	25.6219	56.3477	55	79	55	165.297	8	157.29	8	21.11	40
AALF009685-PA Glycerol-3-phosphate dehydrogenase [NAD(+)]|protein_coding|JXUM01S0002	354	38.579	6.92	1	0.00321958	High	10.4668	51.9774	15	17	15	69.21	2	51.17	3	0	11
AALF009686-PA |protein_coding|JXUM01S000232:291067:313840:1|:AALF009686	1216	135.295	5.08	1	0.0061287	High	5.9771	40.1316	36	44	36	0	4	88.37	2	51.99	30
AALF009700-PA |protein_coding|JXUM01S002109:35880:37228:1|:AALF009700	427	47.445	6.39	1	0.00750821	High	4.66797	37.0023	10	15	10	51.65	1			0	9
AALF009703-PA cysteine desulfurylase|protein_coding|JXUM01S002109:67854:69692:-1|:AA	447	49.178	7.5	1	0.00154679	High	19.1594	47.2036	18	26	18	0	1	109.41	2	158.48	15
AALF009705-PA Elongation factor G, mitochondrial|protein_coding|JXUM01S002109:85242:	748	83.446	7.14	1	0.00321958	High	10.5332	51.8717	32	41	32	0	2	75.19	5	0	25
AALF009712-PA |protein_coding|JXUM01S002118:96797:117084:1|:AALF009712	1516	172.796	5.74	1	0.00716332	High	5.56867	40.6992	54	132	54	69.12	4	0	2	0	49
AALF009725-PA glycerol-3-phosphate acyltransferase|protein_coding|JXUM01S002117:1366	1003	112.218	6.52	1	0.00457928	High	8.4819	54.7358	44	58	44	58.59	4	188.683	4	0	37
AALF009730-PA |protein_coding|JXUM01S000260:313692:314273:-1|:AALF009730	193	21.504	4.65	1	0.00276625	High	12.2392	41.4508	7	12	4	30.89	2			192.97	6
AALF009749-PA |protein_coding|JXUM01S002120:209053:210370:1|:AALF009749	312	34.413	8.29	1	0.00154679	High	14.3736	46.7949	11	18	11	90.18	2	112.274	2	0	7
AALF009750-PA NADPH:adrenodoxin oxidoreductase, mitochondrial|protein_coding|JXUM01S	493	54.515	8.1	1	0	High	38.7701	52.5355	23	37	2	21.26	2	140.54	4	312.55	18
AALF009751-PA NADPH:adrenodoxin oxidoreductase, mitochondrial|protein_coding|JXUM01S	493	54.515	8.43	1	0	High	53.3364	57.2008	25	44	4	116.03	2	140.54	5	545.322	19
AALF009763-PA |protein_coding|JXUM01S000223:17851:19031:-1|:AALF009763	324	37.323	5.38	1	0.00154679	High	13.9635	33.9506	9	24	1			0	1	365.044	8
AALF009765-PA |protein_coding|JXUM01S000223:100689:130968:-1|:AALF009765	2088	230.235	6.83	1	0.00535332	High	6.83097	47.2222	98	147	35	0	3	0	6	85.28	90
AALF009768-PA ABC transporter|protein_coding|JXUM01S000223:241700:266983:1|:AALF0097	881	97.544	8.48	1	0.00535332	High	6.81496	60.84	38	61	38	58.09	4	0	2	62.92	33
AALF009771-PA |protein_coding|JXUM01S000223:289521:309297:-1|:AALF009771	796	87.872	6.84	1	0	High	68.5046	46.7337	41	62	25	140.75	3	248.825	8	408.075	32
AALF009791-PA Glutathione peroxidase|protein_coding|JXUM01S002129:141769:149373:1|:A	171	18.963	6.57	1	0	High	142.004	94.152	45	222	45	274.798	6	891.171	14	1390.18	35
AALF009805-PA |protein_coding|JXUM01S000229:207458:239941:-1|:AALF009805	1209	125.564	9.67	1	0.00154679	High	29.2004	55.914	64	128	64	0	2	42.99	6	350.968	58
AALF009822-PA |protein_coding|JXUM01S002127:161777:179174:1|:AALF009822	1917	205.687	6.65	1	0	High	65.0203	47.3135	83	122	9	0	8	90.7033	6	948.689	70
AALF009829-PA |protein_coding|JXUM01S002192:43087:63874:-1|:AALF009829	963	106.176	4.81	1	0.00154679	High	24.6793	47.5597	44	164	21	0	3			352.328	41
AALF009830-PA |protein_coding|JXUM01S002192:86094:102636:-1|:AALF009830	379	40.002	7.21	1	0.00154679	High	18.6003	91.5567	30	51	15	0	1			246.897	29
AALF009834-PA |protein_coding|JXUM01S002140:22406:29500:-1|:AALF009834	361	39.448	5.82	1	0.00154679	High	14.1513	72.8532	22	25	22	137.89	2			0	20
AALF009854-PA |protein_coding|JXUM01S000020:362783:364904:-1|:AALF009854	509	56.945	7.14	1	0.00647733	High	5.63188	65.0295	28	40	28	0	2			150.961	27
AALF009875-PA Putative fkbp-type peptidyl-prolyl cis-trans isomerase|protein_coding|	108	11.578	8.18	1	0	High	296.522	99.0741	69	332	69	428.51	5	935.429	12	7980.06	67
AALF009878-PA isoleucyl tRNA synthetase|protein_coding|JXUM01S002143:21006:30206:1|:	1254	145.079	7.81	1	0	High	54.7284	48.1659	40	61	40	367.057	9	398.076	7	40.21	25
AALF009900-PA |protein_coding|JXUM01S002145:58424:60203:1|:AALF009900	536	58.444	7.5	1	0.00154679	High	14.5745	52.2388	26	42	26	156.75	3	0	3	36.08	21
AALF009901-PA mitochondrial ribosomal protein, L55|protein_coding|JXUM01S075965:4979	120	13.782	10.45	1	0.00154679	High	16.9838	61.6667	7	10	7					269.523	7
AALF009927-PA Adenylyl cyclase-associated protein|protein_coding|JXUM01S002151:44993	1124	122.062	4.65	1	0.00154679	High	22.8437	41.9929	38	68	38	152.86	4	66.84	2	155.705	33
AALF009928-PA Dolichyl-diphosphooligosaccharide--protein glycosyltransferase subunit	456	51.94	8.22	1	0.00154679	High	24.8314	60.5263	24	44	24	112.543	2	55.8656	3	332.257	20
AALF009930-PA |protein_coding|JXUM01S002151:148141:148937:1|:AALF009930	165	18.91	9.47	1	0.00154679	High	26.4698	80	14	18	14	91.59	2	236.21	6	0	7
AALF009931-PA guanine nucleotide-binding protein subunit beta-like protein|protein_c	207	23.13	7.09	1	0	High	74.2335	83.5749	14	22	14	623.797	8	75.75	3	0	3
AALF009933-PA Serine/threonine-protein phosphatase|protein_coding|JXUM01S002151:1844	501	57.002	5.3	1	0	High	37.6587	39.9202	20	31	19	158.21	4	231.86	3	268.379	15
AALF009950-PA |protein_coding|JXUM01S002156:228108:229707:-1|:AALF009950	347	38.518	6.18	1	0.00457928	High	8.93787	36.8876	8	17	8	49.23	1	0	1	170.667	7
AALF009978-PA fatty acid synthase|protein_coding|JXUM01S002166:3167:13485:1|:AALF009	2399	262.233	7.84	1	0	High	372.189	71.7382	198	379	25	2678.07	43	2841.51	41	420.912	133
AALF009981-PA |protein_coding|JXUM01S002166:105179:106713:-1|:AALF009981	476	51.714	7.42	1	0.00535332	High	7.01491	74.3697	35	57	6			71.93	5	41.07	31
AALF010007-PA Putative neuroproteinsis|protein_coding|JXUM01S002171:43775:108929:-1|	241	27.238	4.5	1	0.00154679	High	13.831	46.888	8	10	6	48.54	1	120.393	2	0	5
AALF010015-PA Putative vacuolar h+-atpase v1 sector subunit d|protein_coding|JXUM01S	246	27.857	9.57	1	0.00154679	High	20.8455	36.1789	13	22	13	162.95	6			440.003	8
AALF010028-PA mitochondrial ribosomal protein L17|protein_coding|JXUM01S000237:45594	194	22.642	9.72	1	0.00276625	High	12.0821	35.0515	8	11	8			0	1	122.793	7
AALF010045-PA |protein_coding|JXUM01S002175:239745:240198:1|:AALF010045	127	13.977	6.64	1	0.00154679	High	23.3533	46.4567	7	16	1			304.04	3	0	4
AALF010046-PA |protein_coding|JXUM01S002175:240323:241194:-1|:AALF010046	237	26.121	6.52	1	0.0079033	High	4.59624	51.4768	9	9	9	0	2	0	1	66.93	6
AALF010112-PA |protein_coding|JXUM01S002194:80792:95112:-1|:AALF010112	469	54.898	9.52	1	0	High	46.2144	38.5928	21	50	21	106.01	4	85.64	3	599.138	17
AALF010115-PA adenylsulphate kinase|protein_coding|JXUM01S002194:173707:187197:1|:AA	662	74.493	6.98	1	0	High	69.2128	69.4864	40	75	40	145.01	4	424.94	6	374.31	33
AALF010121-PA |protein_coding|JXUM01S002200:90965:127284:1|:AALF010121	660	74.781	7.53	1	0.00457928	High	7.54718	46.8182	23	30	7			25.41	2	89.33	21
AALF010133-PA Elongation factor 1-alpha|protein_coding|JXUM01S002198:107151:115394:1	462	50.458	8.95	1	0	High	341.233	78.355	118	576	19	1279.64	11	1967.28	17	11264.1	105
AALF010172-PA rabconnectin|protein_coding|JXUM01S002214:21010:49966:1|:AALF010172	3305	366.485	6.18	1	0.00716332	High	5.1153	43.056	108	148	97	0	10	45.49	9	18.8	92
AALF010173-PA RNA cytidine acetyltransferase|protein_coding|JXUM01S002214:53667:7195	1005	113.583	8.22	1	0.00457928	High	8.75036	44.3781	38	50	38	70.18	5	0	2	70.67	32
AALF010177-PA arginine/serine-rich splicing factor|protein_coding|JXUM01S002214:1282	226	25.555	8.91	1	0.00154679	High	15.64	32.7434	5	7	5	121.475	2	33.92	1	73.8	2
AALF010179-PA S-(hydroxymethyl)glutathione dehydrogenase|protein_coding|JXUM01S00221	377	40.341	7.05	1	0	High	66.1572	71.0875	24	36	24	311.087	7	101.38	4	234.32	16
AALF010188-PA scaffold attachment factor b|protein_coding|JXUM01S002224:34007:44240:	709	80.125	9.04	1	0	High	69.8956	34.4147	23	52	4	240.06	3	140.7	3	593.503	20
AALF010191-PA Alanine--tRNA ligase, cytoplasmic|protein_coding|JXUM01S002224:148404:	966	108.155	6	1	0	High	101.458	45.0311	39	75	38	163.09	8	56.8233	7	1268.86	29
AALF010192-PA |protein_coding|JXUM01S002224:160936:162173:-1|:AALF010192	320	35.685	7.24	1	0.00276625	High	10.7097	68.75	16	22	16	111.717	4	0	1	0	12
AALF010223-PA |protein_coding|JXUM01S002213:59643:60506:1|:AALF010223	287	31.73	7.05	1	0.00535332	High	7.29364	50.5226	11	17	11	50.51	1			0	10
AALF010226-PA |protein_coding|JXUM01S002213:192459:214668:1|:AALF010226	1635	180.796	8.18	1	0	High	73.3679	48.9297	77	158	77	21.05	2	247.43	1	1203.3	75
AALF010245-PA |protein_coding|JXUM01S002227:190269:201088:1|:AALF010245	694	79.588	5.92	1	0.00716332	High	5.52791	43.3718	22	30	3			80.87	2	13.47	20
AALF010251-PA |protein_coding|JXUM01S000242:114163:129929:-1|:AALF010251	325	37.005	5.4	1	0.00457928	High	7.59046	52.9231	12	20	12	65.3	2	49.33	1	0	10
AALF010254-PA |protein_coding|JXUM01S000242:259402:259872:-1|:AALF010254	156	17.155	6.54	1	0.00154679	High	17.7879	53.2051	6	14	6					604.88	6
AALF010262-PA |protein_coding|JXUM01S002215:46164:114995:1|:AALF010262	1137	121.75	4.97	1	0.00276625	High	12.5946	46.6139	40	61	40	0	3	0	4	143.067	34
AALF010279-PA |protein_coding|JXUM01S002234:31592:53362:1|:AALF010279	530	57.437	7.78	1	0	High	140.617	69.6226	49	88	49	729.817	10	439.394	9	958.703	35
AALF010281-PA |protein_coding|JXUM01S002234:113618:130471:1|:AALF010281	1234	137.17	4.79	1	0.00276625	High	11.3255	32.658	37	57	37	0	4	0	2	73.52	31
AALF010286-PA |protein_coding|JXUM01S002234:205032:227153:-1|:AALF010286	1224	135.06	7.05	1	0.00154679	High	28.6985	36.1928	47	106	6	205.99	6	309.107	11	0	32
AALF010291-PA Putative translation initiation factor 4f helicase subunit eif-4a|prot	439	50.354	8.19	1	0	High	36.1993	64.0091	32	67	32	183.8	8	199.71	4	186.035	22
AALF010298-PA transketolase|protein_coding|JXUM01S015974:1707:3491:1|:AALF010298	522	56.832	6.54	1	0	High	253.77	82.3755	62	192	62	832.951	16	2391.16	18	1690.37	48
AALF010314-PA Putative fatty acid-binding protein fabp|protein_coding|JXUM01S000252:	132	14.785	7.91	1	0	High	196.175	83.3333	45	168	45	559.843	9	714.632	11	4030.61	36
AALF010315-PA Putative mitochondrial tricarboxylate/dicarboxylate carrier|protein_co	322	34.755	9.64	1	0.00154679	High	12.9618	54.3478	14	23	14	45.24	2	81.25	2	143.89	10
AALF010321-PA Putative aspartyl-trna synthetase|protein_coding|JXUM01S002241:11441:3	553	63.768	6.29	1	0.00154679	High	29.9147	47.0163	20	24	20	164.98	6	83.6433	2	0	13
AALF010339-PA |protein_coding|JXUM01S002260:75537:94301:1|:AALF010339	945	107.468	9.88	1	0.00154679	High	22.7648	37.7778	34	48	8	0	3	39.48	6	317.3	27
AALF010373-PA Phosphoglycerate mutase|protein_coding|JXUM01S002266:7735:8619:-1|:AAL	255	28.581	6.81	1	0	High	63.5188	71.3725	27	48	27	181.687	4	456.354	6	247.757	20
AALF010395-PA |protein_coding|JXUM01S000246:491237:504617:-1|:AALF010395	576	64.212	7.31	1	0.00154679	High	16.064	61.9792	32	45	32	62.96	3	108.7	3	156.72	26
AALF010402-PA vesicular-fusion protein nsf|protein_coding|JXUM01S002264:6350:24949:1	748	83.083	7.02	1	0	High	36.1765	73.7968	41	53	41	144.22	6	154.113	3	196.36	33
AALF010408-PA Putative actin-related protein|protein_coding|JXUM01S002263:662:1792:-	376	41.795	5.48	1	0	High	496.496	97.3404	115	757	20	2698.75	25	3226.69	26	9021.66	93
AALF010417-PA |protein_coding|JXUM01S002284:164818:172001:-1|:AALF010417	689	77.994	5.39	1	0.00154679	High	20.8792	49.6372	34	56	34			96	4	141.06	30
AALF010440-PA |protein_coding|JXUM01S002272:132946:152958:1|:AALF010440	1917	205.696	6.6	1	0	High	81.4965	44.6009	87	138	13	0	9	90.7033	4	1123.17	75
AALF010472-PA Coiled-coil domain-containing protein 72 homolog|protein_coding|JXUM01	64	6.969	9.99	1	0.00154679	High	21.0739	21.875	7	24	7			32.12	1	458.306	7
AALF010491-PA Putative 60s ribosomal protein l7|protein_coding|JXUM01S002287:20056:2	252	29.181	9.99	1	0	High	35.8404	44.4444	11	18	11	195.5	2			175.852	10
AALF010517-PA |protein_coding|JXUM01S002307:40226:64112:-1|:AALF010517	917	102.04	9.52	1	0.00321958	High	10.5975	44.9291	36	69	12			0	1	158.24	35
AALF010520-PA Putative secreted protein|protein_coding|JXUM01S002307:171557:172045:-	162	17.964	8.41	1	0.00321958	High	9.81834	58.642	9	15	9					154.63	9
AALF010521-PA |protein_coding|JXUM01S002307:179093:181942:1|:AALF010521	146	15.96	6.9	1	0.00535332	High	7.04081	27.3973	2	9	1					58.3867	2
AALF010526-PA |protein_coding|JXUM01S002345:16044:18600:-1|:AALF010526	589	68.303	7.08	1	0.00154679	High	13.541	61.6299	37	47	3	130.51	3	76.67	2	0	33
AALF010543-PA |protein_coding|JXUM01S002300:219934:220467:-1|:AALF010543	153	17.607	7.34	1	0.00154679	High	12.7613	64.0523	10	15	10	224.071	2	69.58	2	0	7
AALF010546-PA |protein_coding|JXUM01S000253:203683:212092:1|:AALF010546	1234	139.209	7.8	1	0.00535332	High	6.67301	27.4716	22	30	22			0	2	77.3543	20
AALF010555-PA helicase|protein_coding|JXUM01S002322:215769:230222:-1|:AALF010555	1038	118.053	5.83	1	0.00154679	High	16.052	53.8536	40	59	40	0	2			243.39	38
AALF010559-PA snare protein sec22|protein_coding|JXUM01S002299:118317:121154:1|:AALF	211	24.472	9.07	1	0.00154679	High	13.697	70.1422	17	32	17	99.1	1			136.18	16
AALF010564-PA importin alpha|protein_coding|JXUM01S002298:3393:15115:1|:AALF010564	388	43.049	5.1	1	0.00457928	High	8.99073	55.1546	18	39	18	73.42	4	0	1	0	13
AALF010643-PA |protein_coding|JXUM01S002317:127750:134682:-1|:AALF010643	875	94.406	9.6	1	0.00154679	High	18.8002	55.0857	41	75	41	50.95	2	89.63	3	262.845	38
AALF010646-PA Histone H2A|protein_coding|JXUM01S002317:163622:163996:1|:AALF010646	124	13.383	10.73	1	0	High	396.163	81.4516	77	1263	4	2641.29	10	21106.3	27	8888.19	67
AALF010649-PA Histone H2A|protein_coding|JXUM01S002317:171278:171652:1|:AALF010649	124	13.355	10.73	1	0	High	763.674	81.4516	104	1770	31	6422.8	18	37019.8	50	12539.9	79
AALF010660-PA Eukaryotic translation initiation factor 3 subunit K|protein_coding|JX	221	25.789	6.14	1	0.00154679	High	18.8955	84.1629	19	26	19	164.76	2	0	2	44.7633	15
AALF010672-PA pinch|protein_coding|JXUM01S000259:285883:293010:1|:AALF010672	293	34.104	7.8	1	0.00154679	High	16.2565	58.7031	12	22	12	102.17	2	54.66	1	0	9
AALF010681-PA |protein_coding|JXUM01S002329:20554:23000:-1|:AALF010681	730	83.755	6.05	1	0	High	42.976	54.9315	30	49	1	380.805	3	195.765	6	50.67	22
AALF010682-PA |protein_coding|JXUM01S002329:24204:32939:1|:AALF010682	719	79.277	8.68	1	0	High	42.7368	70.7928	50	91	1	31.35	5	385.657	3	233.994	43
AALF010684-PA |protein_coding|JXUM01S002329:77173:79132:1|:AALF010684	629	72.065	5.52	1	0.00750821	High	4.71498	30.3657	14	14	14	28.58	1	0	1	47.68	12
AALF010708-PA 6-phosphogluconolactonase|protein_coding|JXUM01S002330:88676:89485:1|:	251	27.595	5.74	1	0	High	123.204	90.4382	45	98	45	450.157	7	670.523	11	1281.38	32
AALF010718-PA cell division control protein|protein_coding|JXUM01S000256:59288:62085	905	102.422	5.49	1	0.00154679	High	18.3525	48.7293	34	64	7	0	4	0	1	268.858	29
AALF010751-PA |protein_coding|JXUM01S002338:99162:116475:1|:AALF010751	530	57.621	9.39	1	0	High	75.8925	68.8679	39	65	3	376.243	8	425.913	9	166.57	25
AALF010775-PA |protein_coding|JXUM01S002350:75462:76467:-1|:AALF010775	159	16.034	8.9	1	0.00321958	High	9.97557	88.0503	9	15	9	68.89	1			66.79	8
AALF010793-PA |protein_coding|JXUM01S002348:143409:161258:-1|:AALF010793	422	48.248	4.61	1	0.00457928	High	8.39208	26.7773	9	11	9	50.42	1	60.93	1	58.4	8
AALF010882-PA Sorting nexin|protein_coding|JXUM01S002361:135484:137226:1|:AALF010882	580	65.46	6.09	1	0.00440806	High	9.16122	66.3793	37	61	37	62.97	3	0	1	96.8601	34
AALF010884-PA |protein_coding|JXUM01S002361:176499:181731:-1|:AALF010884	153	17.354	5.57	1	0	High	37.6226	75.1634	16	31	1	297.125	3	170.665	3	200.99	12
AALF010891-PA dynamin-associated protein|protein_coding|JXUM01S000257:319228:326845:	1126	124.355	5.45	1	0.00154679	High	16.8219	34.3694	32	50	32	101.692	3	30.48	5	105.69	27
AALF010893-PA |protein_coding|JXUM01S000257:361795:383153:1|:AALF010893	742	80.56	5.95	1	0.00154679	High	29.6012	47.3046	35	48	8	29.51	4	249.183	3	240.963	29
AALF010934-PA |protein_coding|JXUM01S002367:197330:199511:-1|:AALF010934	629	68.996	9.6	1	0.00154679	High	13.483	51.8283	27	39	27	42.11	2	0	1	128.34	24
AALF010940-PA |protein_coding|JXUM01S000265:391190:432564:-1|:AALF010940	1080	119.146	8.6	1	0	High	32.2062	48.9815	46	104	46	39.14	4	88.94	6	280.209	37
AALF010941-PA Putative nadh:ubiquinone oxidoreductase ndufa2/b8 subunit|protein_codi	95	10.579	9.83	1	0	High	40.3385	33.6842	6	17	6					693.596	6
AALF010942-PA |protein_coding|JXUM01S000265:441130:462513:-1|:AALF010942	590	67.859	10.64	1	0.00457928	High	8.92958	14.2373	7	9	7					141.797	7
AALF010947-PA |protein_coding|JXUM01S002369:176847:178655:1|:AALF010947	583	64.407	6.23	1	0.00321958	High	9.83192	37.2213	14	16	14	0	1	83.42	2	0	11
AALF010960-PA |protein_coding|JXUM01S002377:32954:33463:-1|:AALF010960	147	15.991	6.15	1	0.00154679	High	25.1494	86.3946	17	34	17					289.19	17
AALF010962-PA |protein_coding|JXUM01S002377:43483:45455:1|:AALF010962	550	62.791	5	1	0.00154679	High	30.5547	21.2727	12	14	12	257.337	5	29.73	2	36.06	5
AALF010973-PA Condensin complex subunit|protein_coding|JXUM01S002381:9525:12348:1|:A	585	65.766	4.84	1	0.00276625	High	11.2537	36.9231	14	19	14			88.77	2	72.79	12
AALF010979-PA |protein_coding|JXUM01S000263:178364:179234:-1|:AALF010979	267	30.095	8.98	1	0.00154679	High	14.3978	37.0787	10	16	1			0	1	235.79	9
AALF010980-PA |protein_coding|JXUM01S000263:301718:305269:1|:AALF010980	821	92.382	5.47	1	0.00154679	High	13.8629	44.5798	32	48	32	42.82	4	0	3	158.54	27
AALF011006-PA |protein_coding|JXUM01S002388:178706:217996:-1|:AALF011006	208	24.344	5.43	1	0.00276625	High	10.8329	41.3462	10	16	7	144.19	1	0	2	60.1	7
AALF011018-PA |protein_coding|JXUM01S000266:138625:159269:-1|:AALF011018	623	68.495	7.58	1	0.00154679	High	24.4935	55.3772	29	55	29	60.91	2	0	1	260.54	26
AALF011019-PA |protein_coding|JXUM01S000266:283086:333012:-1|:AALF011019	725	79.677	4.96	1	0.00154679	High	14.0267	46.6207	29	46	29	63.5	2	53.9733	3	20.75	25
AALF011025-PA |protein_coding|JXUM01S002390:17804:31052:1|:AALF011025	827	91.642	5.45	1	0.00457928	High	7.93348	62.757	45	75	12			0	3	101.563	42
AALF011044-PA cathepsin b|protein_coding|JXUM01S000027:324157:325179:-1|:AALF011044	340	37.43	7.3	1	0.00154679	High	13.0979	42.3529	14	24	8					286.785	14
AALF011045-PA Putative 17 beta-hydroxysteroid dehydrogenase type 3|protein_coding|JX	319	34.584	9.52	1	0.00535332	High	6.59733	54.5455	15	21	15	102.84	3	98.09	4	0	9
AALF011072-PA |protein_coding|JXUM01S002404:176639:183835:-1|:AALF011072	664	73.004	7.11	1	0.00276625	High	10.6427	52.7108	27	36	27	0	2	105.658	5	82.88	21
AALF011079-PA guanine nucleotide-binding protein beta 3 (g protein beta3)|protein_co	340	37.214	6.51	1	0.00154679	High	29.708	52.3529	17	26	17	70.05	2	319.17	3	73.16	13
AALF011092-PA |protein_coding|JXUM01S000262:429537:468188:-1|:AALF011092	737	83.156	7.15	1	0.00457928	High	7.59995	45.3189	24	31	8			25.41	3	89.33	21
AALF011113-PA NADPH--cytochrome P450 reductase|protein_coding|JXUM01S002408:89170:12	765	86.808	6.47	1	0	High	44.731	46.5359	32	48	32	235.26	5	115.06	3	156.017	27
AALF011131-PA |protein_coding|JXUM01S002413:33990:34781:1|:AALF011131	221	23.945	7.33	1	0.00154679	High	20.1718	58.8235	9	20	9	193.79	4			74.93	5
AALF011135-PA Lysine--tRNA ligase|protein_coding|JXUM01S002413:111945:118248:1|:AALF	586	66.078	6.4	1	0	High	43.3412	69.2833	40	71	40	196.019	6	447.687	7	141.575	31
AALF011164-PA Putative 26s proteasome regulatory complex atpase rpt6|protein_coding|	428	47.685	5.34	1	0	High	80.8732	68.9252	26	72	25	359.04	5	303.65	6	760.938	18
AALF011174-PA transcription initiation factor TFIID subunit|protein_coding|JXUM01S00	186	19.933	5.92	1	0.00750821	High	4.93968	66.6667	5	6	5					71.54	5
AALF011179-PA |protein_coding|JXUM01S002421:170232:187374:1|:AALF011179	504	51.006	9.82	1	0.00154679	High	18.2259	29.9603	10	22	10	66.99	1			179.5	9
AALF011186-PA Putative chaperonin|protein_coding|JXUM01S076606:497:2307:1|:AALF01118	531	58.501	6.76	1	0	High	85.8894	77.9661	48	88	48	326.589	5	659.671	12	207.921	37
AALF011189-PA fetal alzheimer antigen, falz|protein_coding|JXUM01S002424:55820:83709	3100	345.201	8.68	1	0.00457928	High	7.6056	44.871	145	222	145	0	12	0	4	60.12	130
AALF011190-PA 4-aminobutyrate aminotransferase|protein_coding|JXUM01S002424:146384:1	354	39.362	8.31	1	0.00535332	High	6.96741	62.1469	23	47	23	62.67	2	48.05	1	0	20
AALF011201-PA |protein_coding|JXUM01S002426:173993:205681:-1|:AALF011201	987	105.335	6.6	1	0.0061287	High	5.90476	42.6545	41	73	1	0	1			119.81	40
AALF011202-PA |protein_coding|JXUM01S000268:5776:7437:1|:AALF011202	533	60.937	7.56	1	0.00647733	High	5.83552	47.4672	23	27	1	0	1	50.82	1	0	21
AALF011214-PA lethal giant larva homologue|protein_coding|JXUM01S000268:235568:24599	1151	124.186	5.78	1	0	High	72.3061	47.7845	45	79	45	35.51	5	173.677	7	617.389	36
AALF011221-PA Adenylosuccinate lyase|protein_coding|JXUM01S000268:473233:478999:1|:A	483	53.931	6.8	1	0	High	32.7264	39.5445	22	43	22	82.29	3	85.44	1	316.66	20
AALF011231-PA alcohol dehydrogenase|protein_coding|JXUM01S002425:23028:24073:-1|:AAL	331	36.266	5.48	1	0.00457928	High	8.46652	51.3595	24	33	23	24.26	4	211.483	2	0	18
AALF011237-PA NADH-ubiquinone oxidoreductase|protein_coding|JXUM01S002425:153721:156	729	78.961	6.83	1	0	High	38.8392	47.1879	26	60	26	234.08	4	490.217	7	213.6	18
AALF011238-PA |protein_coding|JXUM01S002425:173546:195782:-1|:AALF011238	983	107.094	7.08	1	0.00457928	High	8.88132	39.3693	32	52	32	0	2	114.76	3	0	27
AALF011255-PA Proteasome subunit beta type|protein_coding|JXUM01S000264:68742:69661:	280	30.397	7.21	1	0	High	87.4091	63.5714	28	75	28	181.27	5	354.204	2	1472.56	27
AALF011256-PA Putative 40s ribosomal protein s16|protein_coding|JXUM01S000264:91900:	148	16.738	10.23	1	0.00154679	High	27.0352	39.8649	9	18	2	109.325	3	116.493	2	251.834	8
AALF011270-PA cleavage and polyadenylation specificity factor cpsf|protein_coding|JX	1425	160.648	6.35	1	0.0061287	High	5.93195	45.6842	54	85	54	0	3	69.6	6	0	45
AALF011306-PA diphteria toxin resistance protein 2, dph2|protein_coding|JXUM01S00243	474	52.547	5.05	1	0.00154679	High	12.9614	31.2236	11	17	11			0	1	298.567	10
AALF011310-PA Acetyl-coenzyme A synthetase|protein_coding|JXUM01S002441:58123:67826:	567	63.737	6.01	1	0.00276625	High	11.3022	38.2716	15	28	5	39.42	2			192.047	14
AALF011321-PA |protein_coding|JXUM01S002446:33273:71135:1|:AALF011321	320	36.963	6.04	1	0.00321958	High	10.1155	42.5	13	18	13	0	1	0	1	126.797	11
AALF011328-PA Flap endonuclease 1|protein_coding|JXUM01S002445:208967:210172:1|:AALF	380	42.461	8.73	1	0.00154679	High	23.1367	50.2632	18	25	18	63.4067	5	105.05	6	93.83	9
AALF011345-PA 40S ribosomal protein S4|protein_coding|JXUM01S002452:119222:123285:1|	262	29.587	10.3	1	0	High	89.0849	69.4656	29	56	29	620.431	5	666.618	14	100.823	14
AALF011364-PA |protein_coding|JXUM01S002466:153061:154097:1|:AALF011364	214	23.983	7.36	1	0.00321958	High	9.43669	44.3925	11	18	11					117.76	11
AALF011365-PA |protein_coding|JXUM01S002466:177140:177820:1|:AALF011365	105	11.403	5.17	1	0.00154679	High	12.8048	75.2381	11	28	11					244.277	11
AALF011382-PA Putative serine/threonine protein phosphatase|protein_coding|JXUM01S00	369	40.507	5.31	1	0.00582936	High	6.27903	56.0976	18	31	18			81.46	1	43.44	18
AALF011398-PA |protein_coding|JXUM01S002459:506:17787:-1|:AALF011398	284	29.039	7.52	1	0.00154679	High	14.2794	30.2817	6	11	5	149.5	3	76.77	1	0	3
AALF011403-PA |protein_coding|JXUM01S002459:215345:219662:-1|:AALF011403	1366	149.951	4.28	1	0.00154679	High	19.1847	28.1113	33	39	5	0	1	279.68	5	72.62	27
AALF011410-PA |protein_coding|JXUM01S002464:115559:116209:-1|:AALF011410	216	23.694	7.65	1	0.00154679	High	13.0616	39.3519	8	15	2					286.785	8
AALF011411-PA steroid dehydrogenase|protein_coding|JXUM01S002464:151742:152647:-1|:A	258	27.98	9.52	1	0.00535332	High	6.59733	67.4419	15	21	15	102.84	3	98.09	4	0	9
AALF011419-PA |protein_coding|JXUM01S002470:168672:169655:1|:AALF011419	327	35.515	9.26	1	0	High	46.6829	77.9817	39	68	39	126.02	7	79.8667	6	303.65	31
AALF011430-PA |protein_coding|JXUM01S000275:177777:195399:1|:AALF011430	303	34.845	7.65	1	0.00750821	High	4.97533	54.1254	14	24	14	65.59	1	95.45	2	0	12
AALF011443-PA |protein_coding|JXUM01S002472:41720:43366:-1|:AALF011443	486	55.794	5.16	1	0.00750821	High	4.80696	51.6461	24	59	24	0	1	82.14	4	0	20
AALF011449-PA mRNA turnover protein 4 mrt4|protein_coding|JXUM01S002474:2518:3452:1|	288	33.43	5.1	1	0.00457928	High	8.10428	34.0278	9	10	9	93.48	2			0	7
AALF011456-PA |protein_coding|JXUM01S002469:119478:128924:-1|:AALF011456	338	39.138	5.02	1	0.00457928	High	8.14986	23.3728	6	11	6	0	1	157.483	2	0	3
AALF011457-PA |protein_coding|JXUM01S002469:131112:167087:1|:AALF011457	413	47.009	8.62	1	0.00321958	High	9.81472	23.7288	8	15	8	76.83	2	94.9033	2	0	5
AALF011473-PA |protein_coding|JXUM01S000272:37052:55799:1|:AALF011473	590	64.127	9.13	1	0	High	48.9368	62.0339	45	72	45	101.25	4	339	5	550.453	38
AALF011474-PA ubiquitin-conjugating enzyme rad6|protein_coding|JXUM01S000272:62605:6	137	15.599	7.34	1	0.00457928	High	8.99924	87.5912	9	27	9	94.65	1			0	8
AALF011493-PA |protein_coding|JXUM01S002480:90914:91219:-1|:AALF011493	101	11.577	8.81	1	0	High	37.7829	75.2475	13	19	13			0	2	440.215	11
AALF011504-PA ran GTPase-activating protein|protein_coding|JXUM01S002487:102382:1042	585	64.308	4.53	1	0	High	33.5396	49.0598	32	43	2	72.29	3	42.25	4	341.093	27
AALF011525-PA |protein_coding|JXUM01S000271:258447:259562:1|:AALF011525	371	42.081	7.28	1	0.00716332	High	5.28742	53.9084	19	27	15	100.95	1	0	1	0	17
AALF011547-PA Citrate synthase|protein_coding|JXUM01S002496:1664:49469:1|:AALF011547	464	51.469	9.06	1	0	High	112.258	59.9138	43	103	43	626.042	6	773.295	7	560.524	34
AALF011549-PA |protein_coding|JXUM01S002496:78802:79401:-1|:AALF011549	173	20.001	5.54	1	0.00457928	High	8.48717	21.3873	3	7	3	38.82	1			98.45	3
AALF011559-PA |protein_coding|JXUM01S002498:108685:109784:1|:AALF011559	282	31.264	9.19	1	0.00154679	High	13.6501	38.2979	13	18	13	67	1	57.3955	3	0	9
AALF011563-PA o-linked n-acetylglucosamine transferase, ogt|protein_coding|JXUM01S00	819	91.698	6.86	1	0.00716332	High	5.29825	53.3578	37	55	37	55.1	5	0	1	25.19	31
AALF011565-PA Nucleoside diphosphate kinase|protein_coding|JXUM01S002549:142944:1435	153	16.886	8.63	1	0	High	137.289	79.7386	29	152	29	1005.94	8	1129.17	15	1488.08	17
AALF011596-PA 3-oxoacyl-[acyl-carrier-protein] synthase|protein_coding|JXUM01S002505	457	48.469	7.36	1	0.00154679	High	27.6452	56.8928	23	31	23	83.87	3	210.407	2	189.41	19
AALF011598-PA |protein_coding|JXUM01S002505:92641:106265:1|:AALF011598	826	89.215	9.23	1	0	High	35.2456	41.6465	33	51	33	209.79	3	74.94	3	465.59	28
AALF011602-PA |protein_coding|JXUM01S002505:167314:169955:1|:AALF011602	834	94.626	8.38	1	0.00276625	High	12.4716	28.2974	17	23	1	132.2	3	0	1	0	13
AALF011605-PA Putative nadh:ubiquinone oxidoreductase ndufa9/39kda subunit|protein_c	401	45.895	8.82	1	0.00154679	High	22.3414	62.5935	24	36	23	97.26	3	200.97	6	0	16
AALF011613-PA |protein_coding|JXUM01S002508:56764:65490:-1|:AALF011613	132	15.473	9.52	1	0.00535332	High	7.17555	45.4545	4	4	4	56.66	1	73.18	1	0	2
AALF011614-PA |protein_coding|JXUM01S002508:72233:72463:-1|:AALF011614	76	8.736	9.32	1	0.00276625	High	12.1828	55.2632	6	12	3	68.52	1	28.33	1	178.143	6
AALF011615-PA DNA topoisomerase 2|protein_coding|JXUM01S002508:76818:94202:1|:AALF01	1512	171.292	8.24	1	0	High	141.179	48.6772	70	129	70	241.964	11	1077.98	19	532.871	43
AALF011616-PA 60S ribosomal protein L7|protein_coding|JXUM01S002508:100073:108651:-1	261	30.034	10.84	1	0	High	125.881	66.2835	36	104	35	501.834	6	1284.9	22	628.269	18
AALF011684-PA |protein_coding|JXUM01S002536:34698:56727:1|:AALF011684	224	24.946	8.43	1	0	High	37.8804	59.375	18	37	18	84.49	4	532.158	4	237.59	13
AALF011692-PA |protein_coding|JXUM01S000277:190909:200098:-1|:AALF011692	471	53.443	5.44	1	0.00154679	High	26.6454	35.0318	21	39	21	88.02	4	194.18	4	163.927	15
AALF011693-PA |protein_coding|JXUM01S000277:210629:223879:1|:AALF011693	376	42.893	8.34	1	0.00154679	High	14.414	26.8617	9	12	9			112.607	3	51.16	6
AALF011696-PA Importin subunit alpha|protein_coding|JXUM01S000277:349827:360885:1|:A	527	57.924	5.31	1	0.00457928	High	8.31317	59.203	21	39	21	55.83	2	53.5	3	147.928	17
AALF011729-PA 4-nitrophenylphosphatase|protein_coding|JXUM01S002539:65008:67319:1|:A	317	34.655	5.54	1	0.00535332	High	6.70543	68.4543	17	20	17	0	1	115.913	2	26.5	14
AALF011762-PA serine/threonine protein phosphatase 2a regulatory subunit a|protein_c	570	63.875	5.21	1	0	High	36.0501	79.1228	40	61	40	141.21	7	231.682	9	46.77	26
AALF011778-PA prophenoloxidase|protein_coding|JXUM01S000279:467344:469648:-1|:AALF01	688	78.669	6.93	1	0.00154679	High	22.5739	48.4012	37	57	37	196.768	9	79.24	3	0	25
AALF011780-PA prophenoloxidase|protein_coding|JXUM01S000279:492921:503459:-1|:AALF01	689	78.053	6.37	1	0	High	34.4384	57.3295	34	52	32	307.117	9	0	1	0	24
AALF011796-PA |protein_coding|JXUM01S002552:205565:206635:1|:AALF011796	257	29.181	10.02	1	0.00154679	High	30.5604	51.751	19	34	19	52.77	1	50.71	4	294.574	15
AALF011805-PA Putative alternative splicing factor srp20/9g8 rrm superfamily|protein	234	26.395	11.65	1	0	High	60.4893	35.8974	16	45	16	216.95	3	61.47	2	658.422	14
AALF011828-PA sugar transporter|protein_coding|JXUM01S002561:75496:89578:1|:AALF0118	480	52.106	6.01	1	0.00154679	High	14.5257	46.6667	16	31	1	92.34	3	52.45	2	85.92	12
AALF011848-PA |protein_coding|JXUM01S002563:116798:132488:-1|:AALF011848	565	62.449	5.03	1	0.00154679	High	23.3936	31.8584	12	16	3			79.8867	2	147.699	10
AALF011874-PA DNA-J/hsp40|protein_coding|JXUM01S002575:95798:96910:1|:AALF011874	370	40.513	9.23	1	0.00154679	High	13.6147	39.4595	12	20	10	35.92	1	201.689	4	0	7
AALF011887-PA |protein_coding|JXUM01S000029:155100:156050:-1|:AALF011887	298	34.546	7.75	1	0	High	36.3774	53.0201	14	20	14	231.82	3	92.25	4	74.42	9
AALF011898-PA glial maturation factor|protein_coding|JXUM01S002568:9213:15869:1|:AAL	199	23.553	5.36	1	0.00321958	High	10.5051	36.6834	5	8	5	104.49	1	102.6	1	30.83	3
AALF011899-PA |protein_coding|JXUM01S002568:169364:170392:1|:AALF011899	342	37.656	6.96	1	0	High	48.0738	47.3684	25	58	25	142.1	2	136.613	5	1249.04	21
AALF011931-PA |protein_coding|JXUM01S002583:94593:95774:-1|:AALF011931	393	43.342	4.74	1	0.00154679	High	24.1809	40.458	15	20	15	79.16	2	204.613	4	0	9
AALF011939-PA endoplasmin|protein_coding|JXUM01S002579:186159:200263:1|:AALF011939	795	91.018	4.92	1	0	High	322.226	79.1195	82	282	82	1496.37	19	2395.81	25	3007.58	59
AALF011957-PA Pescadillo homolog|protein_coding|JXUM01S002598:12248:14148:1|:AALF011	610	71.857	8.91	1	0.00535332	High	7.17539	31.1475	19	22	19					78.9533	19
AALF011972-PA |protein_coding|JXUM01S000305:4918:17684:-1|:AALF011972	675	77.025	6.29	1	0.00276625	High	11.0124	41.037	20	27	6	66.6686	3	0	1	65.6403	17
AALF011986-PA Condensin complex subunit 1|protein_coding|JXUM01S002594:196049:209871	1421	160.635	6.47	1	0.00647733	High	5.83072	46.9388	59	84	6	0	4	19.4	1	68.81	55
AALF011997-PA |protein_coding|JXUM01S002608:66100:68265:1|:AALF011997	721	82.323	5.06	1	0	High	39.1864	26.9071	13	28	13	0	1			523.825	12
AALF012002-PA geranylgeranyl pyrophosphate synthase|protein_coding|JXUM01S002611:101	308	35.223	5.57	1	0.0091617	High	4.42054	66.8831	15	17	15			90.89	3	0	12
AALF012016-PA DnaJ homolog subfamily B member 11 precursor|protein_coding|JXUM01S002	359	40.792	5.95	1	0.00154679	High	20.7298	45.961	23	43	23	0	1	361.46	2	75.1433	20
AALF012021-PA Putative secreted protein|protein_coding|JXUM01S002610:126464:136657:-	408	46.096	7.36	1	0.00582936	High	6.34557	45.8333	18	30	18	38.82	5	135.329	3	0	12
AALF012038-PA |protein_coding|JXUM01S002626:190095:200888:-1|:AALF012038	2352	256.072	9	1	0.00276625	High	11.3174	51.318	113	215	113	0	9	0	5	222.464	103
AALF012050-PA |protein_coding|JXUM01S002624:7918:17914:-1|:AALF012050	479	55.326	7.06	1	0.0091617	High	4.48692	49.8956	17	22	9	72.65	3	0	2	66.34	14
AALF012054-PA Proteasome subunit alpha type|protein_coding|JXUM01S017708:933:2043:1|	242	26.912	4.78	1	0	High	52.1913	67.3554	18	36	18	218.81	6	480.8	5	194.26	9
AALF012056-PA |protein_coding|JXUM01S002618:22975:40956:-1|:AALF012056	645	70.586	5.4	1	0	High	139.169	59.2248	43	141	19	1512.95	9	1136.33	8	1897.03	36
AALF012059-PA nsfl1 cofactor P47|protein_coding|JXUM01S002618:79951:81451:1|:AALF012	388	42.583	5.02	1	0	High	49.0615	50.7732	33	79	33	0	1	38.8	2	693.978	30
AALF012083-PA huntingtin interacting protein|protein_coding|JXUM01S002623:133783:161	2554	286.304	5.8	1	0.00716332	High	5.16206	25.6069	46	53	46	0	3	61.58	4	0	39
AALF012085-PA Putative dynamitin|protein_coding|JXUM01S002623:183861:185157:-1|:AALF	381	42.11	5.07	1	0	High	56.1229	57.4803	31	52	31	101.01	5	132.317	3	855.752	25
AALF012117-PA |protein_coding|JXUM01S002659:108550:122949:1|:AALF012117	1150	128.385	7.71	1	0.00276625	High	12.2753	29.5652	31	56	31			75.9092	3	172.863	28
AALF012147-PA Sorting nexin|protein_coding|JXUM01S002650:201517:203259:-1|:AALF01214	580	65.446	6.09	1	0.00440806	High	9.16122	61.8966	34	58	34	62.97	3	0	1	96.8601	31
AALF012166-PA Peptidyl-prolyl cis-trans isomerase|protein_coding|JXUM01S002660:15695	184	20.476	7.71	1	0.00716332	High	5.29925	61.413	10	25	9	0	2	0	1	252.69	8
AALF012209-PA Superoxide dismutase [Cu-Zn]|protein_coding|JXUM01S002671:97360:106697	153	15.406	6.24	1	0	High	176.722	81.6993	29	164	3	438.545	3	218.314	4	5343.83	28
AALF012249-PA Aconitate hydratase, mitochondrial|protein_coding|JXUM01S002676:29565:	788	85.722	8.65	1	0	High	63.4943	55.4569	38	53	38	234.93	8	284.2	7	173.887	25
AALF012262-PA Putative secreted protein|protein_coding|JXUM01S002683:150304:151529:-	140	16.561	8.53	1	0	High	39.5653	60	16	25	16					499.257	16
AALF012263-PA Importin subunit alpha|protein_coding|JXUM01S002683:188257:192938:1|:A	521	57.695	5.64	1	0.00321958	High	9.95463	49.5202	24	38	24	111.41	3	87.01	1	0	21
AALF012271-PA Putative s-m checkpoint control protein cid1|protein_coding|JXUM01S002	640	72.655	7.44	1	0.00647733	High	5.60198	48.2812	28	58	28	58.74	4	0	2	0	23
AALF012280-PA Aminoacylase-1|protein_coding|JXUM01S002695:19014:32329:-1|:AALF012280	409	46.411	5.53	1	0	High	185.157	83.8631	43	105	43	854.98	14	1148.18	18	399.74	18
AALF012329-PA |protein_coding|JXUM01S002709:15505:16299:1|:AALF012329	264	29.169	8.28	1	0.00276625	High	11.3808	30.6818	4	6	4	44.28	1	36.62	1	129.98	3
AALF012332-PA |protein_coding|JXUM01S002709:66452:74335:1|:AALF012332	160	18.263	4.86	1	0.00750821	High	4.92967	43.125	3	4	3	76.16	2			0	1
AALF012390-PA |protein_coding|JXUM01S002718:79563:97030:-1|:AALF012390	931	102.783	6.83	1	0	High	72.258	61.4393	54	109	54	370.264	10	601.469	11	438.007	38
AALF012397-PA Uridine kinase|protein_coding|JXUM01S002720:171276:192570:1|:AALF01239	541	60.816	7.69	1	0.00716332	High	5.54709	47.1349	25	34	25	0	2			86.04	23
AALF012400-PA |protein_coding|JXUM01S002719:8547:13324:-1|:AALF012400	623	70.643	5.17	1	0.00535332	High	6.77487	53.2905	26	44	26	0	4	0	3	76.71	19
AALF012408-PA acetyl-coa carboxylase|protein_coding|JXUM01S002724:17453:52767:1|:AAL	2410	271.09	6.14	1	0.0091617	High	4.43469	42.8631	79	108	79	0	6	20.45	6	31.35	68
AALF012416-PA Coatomer subunit gamma|protein_coding|JXUM01S002733:31539:45641:1|:AAL	878	97.214	5.63	1	0	High	86.1155	67.1982	46	78	44	748.014	12	127.942	5	318.885	33
AALF012426-PA signal recognition particle receptor alpha subunit (sr-alpha)|protein_	622	69.508	8.16	1	0.00457928	High	8.3646	53.0547	24	31	24	54.06	3	0	3	58.79	19
AALF012454-PA |protein_coding|JXUM01S000294:168512:172072:-1|:AALF012454	615	66.509	9.66	1	0	High	53.2212	60.3252	38	92	38	216.65	3	560.011	3	788.602	36
AALF012468-PA |protein_coding|JXUM01S002738:140984:167192:1|:AALF012468	694	73.756	6.84	1	0	High	108.596	62.2478	42	107	4	510.836	7	1390.86	17	461.47	28
AALF012488-PA Trifunctional purine biosynthetic protein adenosine-3|protein_coding|J	1372	147.055	7.33	1	0.00457928	High	7.7011	42.3469	55	73	12	72.4	5	110.465	6	0	46
AALF012492-PA torsin a|protein_coding|JXUM01S002796:68335:103417:-1|:AALF012492	355	39.531	6.06	1	0.00276625	High	11.0833	59.4366	13	17	12	51.2	1			98.03	12
AALF012494-PA prefoldin subunit|protein_coding|JXUM01S002796:120594:121233:-1|:AALF0	141	16.304	4.96	1	0.00276625	High	11.6534	57.4468	6	10	6	149.953	2	51.22	1	37.29	4
AALF012535-PA |protein_coding|JXUM01S002756:74987:75585:1|:AALF012535	159	18.586	4.54	1	0.00716332	High	5.37028	54.717	8	11	8			0	1	59.7	7
AALF012553-PA mitotic control protein dis3|protein_coding|JXUM01S000028:558265:56150	839	93.994	7.64	1	0.00154679	High	17.7422	36.5912	24	35	24	110.82	3	143.62	2	0	20
AALF012556-PA nuclear pore complex protein nup93 (nucleoporin nup93) (dead eye prote	803	92.238	6.9	1	0.00154679	High	22.6594	54.0473	41	66	41	79.11	5	111	4	146.86	32
AALF012570-PA Putative vesicle coat complex copi epsilon subunit|protein_coding|JXUM	305	35.015	5.03	1	0.00716332	High	5.49835	63.6066	17	28	17	60.39	5	0	1	0	12
AALF012574-PA twinfilin|protein_coding|JXUM01S002770:196835:235713:1|:AALF012574	500	57.136	7.08	1	0.00276625	High	12.4851	45.8	14	16	14	57.25	2			98.34	12
AALF012576-PA |protein_coding|JXUM01S002753:4081:5055:1|:AALF012576	324	35.117	8.44	1	0.00276625	High	10.8881	44.4444	11	11	5	45.06	3	87.08	1	55.16	7
AALF012579-PA cytochrome P450|protein_coding|JXUM01S002753:111495:125906:-1|:AALF012	524	59.788	8.37	1	0.00440806	High	9.14875	50.7634	24	28	23	103.82	4			0	20
AALF012584-PA Histone H2B|protein_coding|JXUM01S002755:53411:53614:-1|:AALF012584	67	7.421	9.88	2	0	High	116.983	97.0149	28	198	0	135.95	2	809.743	8	4007.94	27
AALF012594-PA |protein_coding|JXUM01S002760:148639:173448:1|:AALF012594	335	38	5.2	1	0.00383632	High	9.32628	62.3881	20	30	3	75.14	1	62.08	1	0	18
AALF012595-PA |protein_coding|JXUM01S002760:183859:192263:-1|:AALF012595	289	31.849	5.87	1	0.00457928	High	7.85244	46.7128	11	31	1					112.573	11
AALF012612-PA |protein_coding|JXUM01S002768:8545:21936:1|:AALF012612	875	97.335	9.28	1	0.00535332	High	6.42088	23.6571	12	15	12					53.4767	12
AALF012616-PA Ferrochelatase|protein_coding|JXUM01S002766:509:1916:1|:AALF012616	391	44.47	8.88	1	0.00457928	High	7.57186	68.2864	24	35	10	94.03	2	96.69	3	0	20
AALF012621-PA carnitine o-acyltransferase|protein_coding|JXUM01S002766:154453:159941	655	74.525	8.35	1	0.00154679	High	13.3339	63.2061	43	84	43	62.5559	4	82.78	1	0	38
AALF012622-PA actin-related protein 2/3 complex subunit 1A|protein_coding|JXUM01S002	373	41.682	8.18	1	0.00154679	High	27.2864	46.3807	14	23	14	290.959	4	83.73	1	190.74	11
AALF012623-PA DNA polymerase delta small subunit|protein_coding|JXUM01S002766:164146	456	51.323	5.71	1	0.00535332	High	7.32113	52.8509	19	40	19	0	1	0	1	135.29	18
AALF012626-PA Putative fatty acid desaturase|protein_coding|JXUM01S002772:35618:3658	321	37.377	8.85	1	0.00535332	High	6.67798	61.6822	19	23	19	99.63	2	0	1	43.02	17
AALF012628-PA Ubiquitin carboxyl-terminal hydrolase|protein_coding|JXUM01S002772:648	228	26.006	5.16	1	0	High	66.1599	82.4561	15	55	15	537.216	7	912.44	8	0	2
AALF012680-PA sin3a-associated protein sap130|protein_coding|JXUM01S000299:249375:26	1343	138.234	10.27	1	0.00457928	High	7.80652	49.9628	48	75	48	0	1	174.44	3	34.48	45
AALF012700-PA |protein_coding|JXUM01S002784:41444:41776:1|:AALF012700	110	11.937	5.29	1	0.00154679	High	22.1857	62.7273	7	14	7	174.66	3	171.41	3	0	2
AALF012703-PA |protein_coding|JXUM01S002784:143781:146741:-1|:AALF012703	927	93.68	5.14	1	0.00154679	High	13.5006	44.4444	32	64	32	120.77	1	138.37	1	172.03	32
AALF012716-PA |protein_coding|JXUM01S002788:29706:37408:-1|:AALF012716	685	78.381	7.42	1	0.00154679	High	19.8168	42.4818	32	53	3	224.64	4	145.77	6	0	25
AALF012720-PA |protein_coding|JXUM01S002788:82333:84575:-1|:AALF012720	684	78.246	7.43	1	0.00154679	High	29.7423	68.5673	46	59	5	133.832	8	140.933	8	0	32
AALF012721-PA |protein_coding|JXUM01S002788:100640:102875:1|:AALF012721	685	78.301	7.65	1	0	High	38.1921	70.6569	48	72	4	97.8933	6	243.398	11	0	33
AALF012741-PA Putative u3 small nucleolar ribonucleoprotein snornp component|protein	181	21.369	9.55	1	0.00535332	High	6.71665	46.4088	13	16	13					80.29	13
AALF012753-PA |protein_coding|JXUM01S002789:62836:80210:-1|:AALF012753	189	19.415	6.51	1	0.00321958	High	9.97557	16.4021	6	8	6	68.89	1			66.79	5
AALF012780-PA serine protease inhibitor, serpin|protein_coding|JXUM01S002798:162798:	445	50.333	6.47	1	0.00750821	High	4.64414	48.3146	17	27	17	23.37	1	0	2	58.1307	14
AALF012781-PA Adenosylhomocysteinase|protein_coding|JXUM01S002793:4058:16181:-1|:AAL	432	47.673	5.62	1	0	High	34.8371	67.5926	22	27	22	199.42	4	213.95	6	53.55	13
AALF012783-PA carnitine o-acetyltransferase|protein_coding|JXUM01S002793:208261:2101	614	68.518	8.4	1	0.00276625	High	11.6106	64.658	28	45	28	0	2	227.17	2	21.37	25
AALF012786-PA rab geranylgeranyl transferase alpha subunit|protein_coding|JXUM01S002	518	60.09	5.94	1	0.0061287	High	6.15181	29.1506	14	16	14	87.45	2			0	12
AALF012800-PA |protein_coding|JXUM01S002864:127623:132893:-1|:AALF012800	192	20.965	4.65	1	0.00535332	High	7.06687	39.0625	6	12	6	0	1	77.82	1	140.397	5
AALF012801-PA |protein_coding|JXUM01S002864:133552:133845:-1|:AALF012801	97	10.401	9.06	1	0.00154679	High	20.696	42.268	7	14	7					339.395	7
AALF012802-PA |protein_coding|JXUM01S002864:168858:172283:-1|:AALF012802	997	108.536	9.82	1	0	High	45.0846	49.5486	50	82	50	46.99	3	73.4896	5	407.343	44
AALF012803-PA |protein_coding|JXUM01S002864:185735:188529:-1|:AALF012803	755	85.458	8.81	1	0.00716332	High	5.52137	27.1523	17	21	17			0	1	205.4	16
AALF012805-PA xtp3-transactivated protein b|protein_coding|JXUM01S000304:124685:1345	488	55.788	5.68	1	0.00716332	High	5.09126	27.8689	10	13	10	0	1			75.35	9
AALF012812-PA calmin|protein_coding|JXUM01S000304:275544:340315:-1|:AALF012812	10820	1253.27	5.29	1	0.0091617	High	4.48487	42.329	378	582	378	0	32	0	20	23.99	329
AALF012814-PA short chain type dehydrogenase|protein_coding|JXUM01S000304:411048:411	183	19.651	7.96	1	0	High	61.3681	66.6667	20	33	19	199.14	4	651.57	9	67.2305	9
AALF012815-PA Putative presenilin|protein_coding|JXUM01S000304:415343:416721:-1|:AAL	104	11.608	3.92	1	0	High	45.5378	34.6154	11	41	11	220.75	1	138.44	1	760.342	11
AALF012826-PA arginine or creatine kinase|protein_coding|JXUM01S002818:187890:188957	355	40.012	6.32	1	0	High	221.701	82.5352	65	151	5	927.91	13	943.82	18	1468.66	45
AALF012837-PA centromere/microtubule binding protein cbf5|protein_coding|JXUM01S0003	523	57.878	9.28	1	0.00154679	High	31.258	45.3155	27	35	27	76.18	2	185.518	4	132.114	22
AALF012855-PA lamin|protein_coding|JXUM01S002826:163206:183478:-1|:AALF012855	437	50.033	6.09	1	0	High	177.461	75.0572	53	221	52	522.268	10	424.423	11	3976.47	46
AALF012857-PA skd/vacuolar sorting|protein_coding|JXUM01S002821:64175:88189:1|:AALF0	445	49.125	7.77	1	0.00154679	High	24.1537	43.5955	13	14	6	93.96	1	205.47	5	24.64	7
AALF012859-PA |protein_coding|JXUM01S002821:109288:117881:-1|:AALF012859	256	27.639	5.99	1	0.00154679	High	12.8106	45.7031	11	18	10	93.8	3			42.3	8
AALF012878-PA |protein_coding|JXUM01S002833:29713:48676:1|:AALF012878	1248	141.423	6.79	1	0.00276625	High	10.8561	48.2372	49	65	49	0	5	54.19	2	75.2033	44
AALF012914-PA |protein_coding|JXUM01S002836:117972:118196:-1|:AALF012914	52	5.626	9.82	1	0.00154679	High	22.3553	50	3	12	3					434.964	3
AALF012966-PA |protein_coding|JXUM01S002845:46898:48089:-1|:AALF012966	376	41.55	5.58	1	0	High	249.559	80.3191	65	566	10	862.243	12	2201.26	15	6436.57	56
AALF012967-PA phosphatidylinositol-binding clathrin assembly protein|protein_coding|	741	78.654	7.15	1	0.00154679	High	24.0062	39.946	24	40	24	0	1	102.89	2	392.011	22
AALF012971-PA |protein_coding|JXUM01S002841:177098:197200:-1|:AALF012971	363	41.288	8.57	1	0.00154679	High	18.4359	47.6584	16	18	16	143.88	1	43.91	2	41.54	14
AALF012983-PA |protein_coding|JXUM01S002843:196023:196478:-1|:AALF012983	151	15.713	4.98	1	0.00321958	High	9.65554	22.5166	4	4	4	77.67	1	75.64	1	0	2
AALF012997-PA |protein_coding|JXUM01S002853:12868:13782:1|:AALF012997	190	21.933	6.07	1	0.00154679	High	17.2866	49.4737	11	22	11	0	1			169.217	10
AALF013000-PA Tubulin gamma chain|protein_coding|JXUM01S002857:22187:23726:1|:AALF01	454	50.94	5.99	1	0.00154679	High	17.2845	61.674	33	61	33			210.06	5	53.13	28
AALF013002-PA thiamin pyrophosphokinase|protein_coding|JXUM01S002857:149960:170648:1	347	39.418	5.27	1	0.00383632	High	9.30628	68.8761	21	45	4	75.14	1	62.08	1	0	19
AALF013011-PA 26S proteasome regulatory subunit rpn1|protein_coding|JXUM01S000310:49	901	99.224	5.35	1	0.00154679	High	29.4309	73.6959	89	148	89	146.63	14	227.04	4	53.57	72
AALF013024-PA Putative synaptobrevin/vamp-like protein|protein_coding|JXUM01S002874:	241	27.306	8.02	1	0.00154679	High	13.4664	68.8797	16	23	16	24.73	3	57.4265	1	45.22	14
AALF013051-PA |protein_coding|JXUM01S002872:46800:74609:1|:AALF013051	626	69.662	7.18	1	0	High	117.523	38.8179	32	94	32	449.695	2	1173.67	9	1021.99	25
AALF013063-PA malate dehydrogenase|protein_coding|JXUM01S002873:182589:197228:-1|:AA	337	35.289	9.04	1	0	High	194.158	85.4599	58	169	34	860.416	8	1026.79	13	2497.77	51
AALF013066-PA |protein_coding|JXUM01S000311:403792:405012:1|:AALF013066	406	45.475	9.28	1	0	High	110.054	76.8473	48	137	48	56.54	2	17.01	4	1418.99	45
AALF013068-PA |protein_coding|JXUM01S000311:434354:476005:1|:AALF013068	2512	280.938	6.76	1	0.00716332	High	5.13739	52.5478	96	138	38	0	6	0	10	71.58	85
AALF013089-PA |protein_coding|JXUM01S002881:36089:54700:-1|:AALF013089	563	64.142	8.73	1	0.0079033	High	4.60552	61.6341	32	53	32	83.53	3	0	2	0	27
AALF013093-PA |protein_coding|JXUM01S002885:158668:179583:-1|:AALF013093	1549	167.739	7.01	1	0.00457928	High	8.52593	32.8599	38	56	2	0	2			105.7	37
AALF013110-PA proliferation-associated 2g4 (pa2g4/ebp1)|protein_coding|JXUM01S002886	437	47.334	8.37	1	0	High	143.995	75.5149	48	110	3	169.51	6	567.39	10	1675.63	38
AALF013112-PA |protein_coding|JXUM01S002886:158813:176481:1|:AALF013112	472	52.994	6.09	1	0	High	60.1035	51.9068	19	48	19	465.445	6	553.43	5	319.715	12
AALF013113-PA ATPase ASNA1 homolog|protein_coding|JXUM01S002886:183380:184688:-1|:AA	340	38.176	4.98	1	0.00535332	High	7.15894	68.2353	17	25	17	60.1	4	97.38	3	0	11
AALF013118-PA |protein_coding|JXUM01S002889:171957:191551:-1|:AALF013118	663	74.136	7.23	1	0.00457928	High	8.53833	34.54	19	36	19	0	2	78.25	2	48.65	16
AALF013150-PA chromodomain helicase DNA binding protein|protein_coding|JXUM01S002898	2009	228.73	5.41	1	0.00154679	High	22.9588	36.2867	67	102	1	106.01	7	56.13	3	74.57	57
AALF013153-PA |protein_coding|JXUM01S002899:81780:88206:-1|:AALF013153	335	38.544	9.64	1	0.00276625	High	12.2237	65.3731	22	41	22	33.75	1	29.02	1	216.577	20
AALF013156-PA DEAD box ATP-dependent RNA helicase|protein_coding|JXUM01S002899:11747	802	87.642	7.05	1	0	High	117.734	68.7032	67	114	67	421.626	14	465.912	11	587.214	48
AALF013157-PA |protein_coding|JXUM01S002899:158916:169680:-1|:AALF013157	848	94.655	6.46	1	0	High	168.962	66.0377	63	145	19	590.1	12	509.47	7	1664.95	52
AALF013175-PA cop9 complex subunit 7a|protein_coding|JXUM01S002903:153707:159968:1|:	297	33.73	6.46	1	0.00457928	High	8.31611	57.9125	12	41	12	0	2	84.12	2	92.78	9
AALF013202-PA Putative gtpase rab1/ypt1 small g protein superfamily|protein_coding|J	214	23.556	8.63	1	0	High	32.1009	68.2243	14	27	14	264.31	3	252.79	3	226.92	10
AALF013203-PA |protein_coding|JXUM01S002905:60989:69722:-1|:AALF013203	646	74.816	5.11	1	0.0091617	High	4.46094	45.2012	18	25	18	0	4	0	1	133.09	13
AALF013206-PA |protein_coding|JXUM01S002904:63438:64167:1|:AALF013206	217	22.215	9.39	1	0.00154679	High	23.0057	71.4286	13	14	13					278.179	13
AALF013216-PA Putative acetyl-coa hydrolase|protein_coding|JXUM01S002909:83117:10167	479	51.776	8.21	1	0	High	162.853	77.8706	51	107	51	295.884	5	965.158	18	1083.66	35
AALF013217-PA Putative nucleoplasmin|protein_coding|JXUM01S002909:109176:112909:-1|:	174	19.359	4.83	1	0	High	134.147	73.5632	37	133	37	825.204	5	330.099	7	2182.08	36
AALF013219-PA Methionine aminopeptidase 1|protein_coding|JXUM01S002909:178974:185239	371	42.118	6.9	1	0.00457928	High	7.53471	50.4043	13	24	13			61.2733	2	0	11
AALF013225-PA GTPase_rho|protein_coding|JXUM01S002927:155441:184354:1|:AALF013225	192	21.588	7.15	1	0	High	36.0967	52.0833	9	24	9	128.25	2	157.213	1	213.018	7
AALF013228-PA Putative microsomal glutathione s-transferase|protein_coding|JXUM01S00	149	17.31	9.6	1	0.00321958	High	10.2881	71.8121	13	24	13			0	1	138.797	13
AALF013234-PA Ribosomal protein S19|protein_coding|JXUM01S002913:192545:193085:-1|:A	156	17.317	9.96	1	0	High	159.104	88.4615	44	165	44	608.425	8	703.379	13	1734.91	35
AALF013291-PA |protein_coding|JXUM01S000316:114397:170707:1|:AALF013291	908	100.179	7.88	1	0	High	92.2227	47.0264	55	154	44	296.018	6	472.257	11	947.271	47
AALF013292-PA DEAD box ATP-dependent RNA helicase|protein_coding|JXUM01S000316:17090	597	67.657	9.42	1	0.00440806	High	9.14666	43.2161	23	27	23			120.3	3	0	20
AALF013294-PA |protein_coding|JXUM01S000316:214230:226040:-1|:AALF013294	194	21.964	5.91	1	0	High	56.2862	65.9794	14	33	14	54.7	1	245.979	5	610.403	9
AALF013296-PA |protein_coding|JXUM01S000316:430086:430767:1|:AALF013296	205	23.481	9.28	1	0.0061287	High	5.96964	40.4878	8	14	8			0	1	102.752	7
AALF013306-PA 40S ribosomal protein S29|protein_coding|JXUM01S002931:98177:98513:-1|	56	6.636	9.61	1	0	High	39.2118	91.0714	14	36	14	58.17	2	155.38	2	369.346	13
AALF013310-PA clathrin heavy chain|protein_coding|JXUM01S002931:140952:149613:1|:AAL	1457	166.239	6	1	0	High	182.266	62.3885	109	202	109	1533.35	22	844.171	17	390.351	79
AALF013336-PA 28S ribosomal protein S5|protein_coding|JXUM01S002945:193688:195117:-1	456	51.066	9.85	1	0.0061287	High	5.9563	47.807	24	42	23	74	5	0	2	0	19
AALF013353-PA DNA polymerase|protein_coding|JXUM01S002936:115687:132250:1|:AALF01335	1508	171.781	7.68	1	0.00647733	High	5.67916	42.4403	66	142	7	0	4	126.05	5	13.74	58
AALF013399-PA Putative transcription factor|protein_coding|JXUM01S002952:146061:1615	219	23.291	4.64	1	0.00154679	High	21.4953	45.6621	13	26	13	48.56	2	224.436	6	59.0455	8
AALF013410-PA |protein_coding|JXUM01S002960:185132:185795:-1|:AALF013410	131	14.659	6.76	1	0.00276625	High	11.9773	62.5954	13	24	13	45.73	1			89.83	13
AALF013429-PA |protein_coding|JXUM01S002966:69392:92642:-1|:AALF013429	791	87.385	4.72	1	0	High	60.9721	35.9039	36	64	36	54.77	1	145.334	7	606.11	30
AALF013430-PA Ribosomal protein L37|protein_coding|JXUM01S002966:94962:103043:1|:AAL	91	10.575	11.74	1	0.00154679	High	30.4435	46.1538	8	34	5			37.89	2	309.629	7
AALF013466-PA heteroous nuclear ribonucleoprotein|protein_coding|JXUM01S002983:28714	322	35.358	8.98	1	0	High	228.677	58.6957	56	299	56	1045.52	12	2153.72	17	4227.67	46
AALF013468-PA |protein_coding|JXUM01S002983:325840:327740:1|:AALF013468	564	61.023	6.27	1	0	High	41.8029	44.6809	34	72	34	52.84	2	472.583	7	136.809	29
AALF013474-PA |protein_coding|JXUM01S000324:16311:33559:1|:AALF013474	241	26.087	8.5	1	0.00154679	High	20.1718	43.9834	8	18	8	193.79	4			74.93	4
AALF013502-PA translation initiation factor 2b, delta subunit|protein_coding|JXUM01S	754	83.678	9.51	1	0.00154679	High	14.5448	56.8966	47	68	47	0	2	0	2	163.74	43
AALF013503-PA IMD pathway signalling I-Kappa-B Kinase 2 (IKK2 IKK-gamma).|protein_	497	55.586	5	1	0.00154679	High	17.1782	57.7465	29	42	29	59.49	1	0	1	92.4033	27
AALF013504-PA |protein_coding|JXUM01S002993:138663:154496:1|:AALF013504	754	85.689	9.54	1	0	High	52.2312	37.6658	31	67	12	102.36	2	79.91	2	501.932	29
AALF013508-PA |protein_coding|JXUM01S002988:17310:30304:1|:AALF013508	434	49.049	6.77	1	0.00154679	High	24.1028	38.0184	17	28	17	87.02	5	38.65	1	208.237	12
AALF013516-PA Signal recognition particle subunit SRP68|protein_coding|JXUM01S002986	610	69.719	7.42	1	0.00457928	High	7.7087	48.3607	27	38	27	108.336	2	45.32	2	0	23
AALF013517-PA Putative cell division cycle 37 protein cdc37|protein_coding|JXUM01S00	374	44.27	5.36	1	0	High	38.0312	34.7594	19	66	19	203.938	3			1504.37	17
AALF013537-PA |protein_coding|JXUM01S000329:328083:339151:-1|:AALF013537	619	69.751	5.99	1	0.00535332	High	7.04968	46.5267	26	32	26			96.86	2	0	24
AALF013543-PA |protein_coding|JXUM01S003001:89225:142341:1|:AALF013543	879	100.013	4.87	1	0.00716332	High	5.11238	32.537	17	20	17	71.02	3	0	1	0	13
AALF013545-PA aldehyde dehydrogenase|protein_coding|JXUM01S002994:6383:15991:1|:AALF	488	52.597	5.86	1	0	High	51.9504	61.0656	34	54	32	89.8633	5	275.977	4	489.304	27
AALF013584-PA |protein_coding|JXUM01S000327:26536:50321:-1|:AALF013584	1624	177.591	7.11	1	0.0061287	High	5.96872	57.7586	80	121	80	0	2	74.4095	2	0	76
AALF013590-PA Glutathione synthetase|protein_coding|JXUM01S003009:1447:26734:-1|:AAL	495	54.942	6.3	1	0	High	41.166	62.2222	29	62	29	374.477	8	349.103	4	260.145	19
AALF013615-PA bm-40 precursor|protein_coding|JXUM01S000030:578888:579989:-1|:AALF013	322	37.036	4.65	1	0	High	108.45	50.9317	25	71	25			70.5133	2	1918.75	23
AALF013616-PA serine/threonine-protein kinase vrk|protein_coding|JXUM01S000030:60358	652	72.001	9.66	1	0	High	40.2685	52.1472	25	40	25	59.53	1	226.08	4	570.997	21
AALF013617-PA Histone H2A|protein_coding|JXUM01S000030:625308:642588:1|:AALF013617	125	13.052	10.4	1	0	High	250.773	80	50	400	41	1673.37	8	5692.13	21	2312.68	45
AALF013642-PA |protein_coding|JXUM01S003083:69091:69629:-1|:AALF013642	117	13.621	9.6	1	0.00535332	High	6.91707	14.5299	1	2	1					61.88	1
AALF013643-PA Putative lipid particle|protein_coding|JXUM01S003083:70199:70964:1|:AA	82	9.153	9.92	1	0.00154679	High	30.6661	64.6341	9	32	9			153.986	2	450.436	8
AALF013662-PA |protein_coding|JXUM01S003018:161758:162087:1|:AALF013662	109	12.891	10.67	1	0.00716332	High	5.35159	45.8716	7	11	1			46.62	2	0	5
AALF013667-PA |protein_coding|JXUM01S000330:85049:122078:-1|:AALF013667	3766	396.139	6.55	1	0.00154679	High	22.3554	52.7616	151	259	74	0	13	212.633	15	104.787	128
AALF013668-PA phenylalanyl-tRNA synthetase beta chain|protein_coding|JXUM01S000330:2	591	65.946	6.1	1	0.00154679	High	15.7414	59.0525	30	38	30	133.207	4	41.91	3	32.65	23
AALF013675-PA Putative actin-related protein|protein_coding|JXUM01S000330:380068:381	376	41.761	5.48	1	0	High	339.428	86.1702	87	669	5	1226.88	17	2895.53	18	7953.78	77
AALF013676-PA actin|protein_coding|JXUM01S000330:393838:395029:-1|:AALF013676	376	41.645	5.48	1	0	High	233.152	74.2021	61	308	10	1719.33	13	1105.7	11	3409.1	53
AALF013718-PA |protein_coding|JXUM01S003035:9645:12277:1|:AALF013718	833	94.572	8.38	1	0.00276625	High	12.4716	27.8511	17	23	1	132.2	3	0	1	0	13
AALF013722-PA DNA polymerase|protein_coding|JXUM01S003037:8104:22587:1|:AALF013722	1508	171.748	7.61	1	0.00647733	High	5.62729	49.6021	70	103	11	0	4	126.05	5	0	62
AALF013723-PA heteroous nuclear ribonucleoprotein 27c|protein_coding|JXUM01S003037:5	435	46.202	8.97	1	0	High	196.465	46.8966	49	181	49	774.762	5	420.95	8	2330.95	43
AALF013727-PA phenylalanyl-tRNA synthetase alpha chain|protein_coding|JXUM01S003037:	496	55.768	6.73	1	0.00154679	High	18.2487	52.8226	23	38	23	0	1			112.745	22
AALF013784-PA zinc finger protein|protein_coding|JXUM01S003050:169598:192447:-1|:AAL	705	78.339	9.73	1	0.00276625	High	11.4314	33.9007	22	40	22			0	1	76.59	21
AALF013806-PA |protein_coding|JXUM01S003060:73112:90200:1|:AALF013806	455	49.544	8.63	1	0	High	152.26	72.5275	48	103	3	169.51	6	567.39	10	1751.14	38
AALF013807-PA MICOS complex subunit MIC13|protein_coding|JXUM01S003060:99569:100087:	124	13.651	8.43	1	0.00154679	High	21.1658	81.4516	8	12	8	85.92	2	56.39	2	44.12	4
AALF013808-PA actin|protein_coding|JXUM01S003060:101739:110303:1|:AALF013808	418	46.965	5.83	1	0	High	60.1035	58.6124	19	48	19	465.445	6	553.43	5	319.715	12
AALF013829-PA rap55|protein_coding|JXUM01S000338:209332:227479:-1|:AALF013829	599	65.197	9.25	1	0	High	47.9572	42.2371	30	67	2	81.87	3	32.9	1	974.621	27
AALF013830-PA cytochrome C1|protein_coding|JXUM01S000338:247743:253170:1|:AALF013830	271	29.398	6.93	1	0.00154679	High	17.6537	50.5535	11	31	11	60.32	3			371.27	9
AALF013831-PA Putative ubiquitin-conjugating enzyme e2|protein_coding|JXUM01S000338:	143	16.333	6.77	1	0.00154679	High	14.4113	66.4336	15	25	15	19.74	2	0	1	157.53	14
AALF013832-PA |protein_coding|JXUM01S000338:299237:313055:1|:AALF013832	374	41.709	9.41	1	0.00154679	High	25.7633	59.6257	24	41	24	190.055	5	166.112	5	0	16
AALF013833-PA Putative 40s ribosomal protein s11|protein_coding|JXUM01S000338:328451	152	17.593	10.83	1	0	High	83.3649	57.8947	21	72	21	212.888	5	653.947	13	350.432	11
AALF013841-PA |protein_coding|JXUM01S003064:36706:45339:-1|:AALF013841	468	52.372	5.14	1	0.00457928	High	7.52339	31.4103	13	16	13	46.4	1	117.44	3	64.51	10
AALF013864-PA |protein_coding|JXUM01S000336:377646:386954:1|:AALF013864	426	47.821	5.17	1	0.00457928	High	8.70666	38.7324	18	23	3	0	4	147.66	2	0	13
AALF013869-PA oxysterol-binding protein related protein|protein_coding|JXUM01S003071	729	82.501	7.24	1	0.00154679	High	14.3664	35.8025	21	32	21	109.85	4	27.77	4	395.68	16
AALF013880-PA |protein_coding|JXUM01S000341:398540:402602:-1|:AALF013880	1248	139.969	6.34	1	0	High	203.339	64.984	90	173	7	420.588	14	866.039	16	1788.35	70
AALF013910-PA zinc finger protein|protein_coding|JXUM01S003084:7376:8805:-1|:AALF013	457	50.907	4.7	1	0.00535332	High	7.16647	49.2341	18	38	18			99.91	4	0	14
AALF013914-PA diphthine synthase|protein_coding|JXUM01S003084:41479:42479:1|:AALF013	306	34.648	5.96	1	0.00321958	High	10.4357	57.8431	11	23	11			52	2	191.94	10
AALF013917-PA DNA helicase|protein_coding|JXUM01S003084:139476:141744:-1|:AALF013917	734	82.374	7.58	1	0	High	103.663	68.3924	63	97	62	392.52	12	599.818	18	496.877	37
AALF013924-PA |protein_coding|JXUM01S000339:69416:70999:1|:AALF013924	225	24.39	4.98	1	0.00440806	High	9.15512	61.7778	10	23	10	0	2	115.817	1	89.6933	8
AALF013960-PA |protein_coding|JXUM01S000037:609427:659286:1|:AALF013960	398	46.061	7.5	1	0.00154679	High	25.058	42.9648	13	20	13	75.3233	2	169.91	5	115.58	8
AALF013964-PA |protein_coding|JXUM01S003098:151882:154126:-1|:AALF013964	656	71.613	5.29	1	0.00154679	High	15.4062	45.7317	30	34	30	0	1	117.993	8	87.46	21
AALF013965-PA |protein_coding|JXUM01S003098:177099:186373:1|:AALF013965	1793	196.241	9.33	1	0.00276625	High	11.287	25.3765	40	59	40	0	2	25.04	3	91.7467	35
AALF013973-PA preprotein translocase secy subunit (sec61)|protein_coding|JXUM01S0031	476	52.098	8.25	1	0.00154679	High	16.6577	57.3529	24	33	9	0	2	234.19	3	39.71	19
AALF013981-PA |protein_coding|JXUM01S003100:186714:187499:1|:AALF013981	261	29.042	6.01	1	0.00457928	High	7.77951	49.0421	8	13	8	0	1	0	1	88.94	6
AALF014024-PA Putative cpij005033 nucleolar protein nhp2|protein_coding|JXUM01S00034	154	17.361	8.92	1	0.00321958	High	10.5614	57.7922	9	17	9	0	2			133.457	9
AALF014037-PA cle7|protein_coding|JXUM01S003116:115579:116454:-1|:AALF014037	250	28.627	6.98	1	0.00154679	High	17.4493	34.8	9	12	8	106.87	2	64.65	3	69.2787	4
AALF014048-PA tpr repeat nuclear phosphoprotein|protein_coding|JXUM01S003124:10861:2	1126	127.569	9.54	1	0.00457928	High	7.73198	39.3428	40	53	40	0	4	94.32	3	0	34
AALF014049-PA |protein_coding|JXUM01S003124:38445:71777:-1|:AALF014049	2754	297.981	5.16	1	0	High	76.223	35.0763	70	102	70	47.45	4	0	1	969.77	65
AALF014051-PA RpL17: 60S ribosomal protein L17|protein_coding|JXUM01S003124:132217:1	186	21.529	10.29	1	0	High	65.3658	53.7634	19	65	19	471.006	7	551.193	11	179.315	9
AALF014061-PA |protein_coding|JXUM01S003125:169120:170527:1|:AALF014061	298	33.113	8.78	1	0.00535332	High	7.45277	50	12	18	12	103.443	3	0	2	0	8
AALF014112-PA |protein_coding|JXUM01S003145:100643:111925:-1|:AALF014112	1866	208.267	9.54	1	0.00321958	High	9.38194	26.6345	41	65	41	0	1	0	3	184.17	37
AALF014118-PA |protein_coding|JXUM01S003136:139298:161689:1|:AALF014118	626	69.632	7.18	1	0	High	117.523	34.6645	31	93	31	449.695	2	1173.67	9	1021.99	24
AALF014121-PA |protein_coding|JXUM01S003140:105394:134614:1|:AALF014121	273	30.341	5.68	1	0	High	68.6352	72.8938	17	32	17	287.62	6	114.21	2	422.561	12
AALF014146-PA Putative peroxisomal bioproteinsis protein peroxin 16|protein_coding|J	338	38.942	9.72	1	0.00154679	High	13.5693	52.6627	21	77	21	0	2	0	2	159.37	18
AALF014147-PA Putative glutamate/leucine/phenylalanine/valine dehydrogenase|protein_	552	60.979	8.1	1	0	High	76.1542	63.9493	41	68	41	87.2333	5	612.476	11	431.572	29
AALF014148-PA NAD dependent epimerase/dehydratase|protein_coding|JXUM01S000351:21551	328	36.751	5.44	1	0.00154679	High	13.1791	72.2561	19	29	18	111.01	2	32.42	4	0	13
AALF014157-PA |protein_coding|JXUM01S003144:88775:89542:1|:AALF014157	255	27.087	8.66	1	0.00582936	High	6.35627	71.7647	20	30	20	70.61	3	0	1	0	16
AALF014189-PA acyl-coa dehydrogenase|protein_coding|JXUM01S003151:148161:175205:1|:A	491	53.535	8.1	1	0.00276625	High	11.4438	50.3055	24	27	12	46.28	5	87.08	1	55.16	18
AALF014208-PA |protein_coding|JXUM01S003164:76061:87809:-1|:AALF014208	490	54.494	9.89	1	0.00154679	High	13.8343	31.0204	16	36	12	0	1			410.633	15
AALF014211-PA |protein_coding|JXUM01S003170:54700:114075:1|:AALF014211	822	87.942	9	1	0.00383632	High	9.37015	45.0122	31	40	31	30.69	1	0	1	162.193	29
AALF014224-PA Putative b-cell receptor-associated protein 31|protein_coding|JXUM01S0	232	26.659	9.47	1	0.00154679	High	16.0689	53.0172	13	25	13			0	2	110.752	11
AALF014228-PA Glycerol-3-phosphate dehydrogenase|protein_coding|JXUM01S003238:84986:	726	80.939	7.8	1	0.00321958	High	9.56049	36.3636	21	31	21	0	2			70.86	19
AALF014283-PA |protein_coding|JXUM01S003174:169560:170426:1|:AALF014283	288	31.529	10.18	1	0.00154679	High	13.0901	67.7083	10	16	10	0	1	91.33	2	67.28	7
AALF014287-PA Putative clathrin adaptor complex small subunit|protein_coding|JXUM01S	142	16.967	6.18	1	0.00535332	High	6.57462	56.338	6	8	6	65.8	1	0	2	0	3
AALF014289-PA adrenodoxin|protein_coding|JXUM01S003181:156072:167575:-1|:AALF014289	177	19.421	5.22	1	0.00535332	High	6.54335	51.4124	7	10	7					47.17	7
AALF014316-PA |protein_coding|JXUM01S003187:11955:12646:-1|:AALF014316	87	9.878	6.76	1	0.0061287	High	6.14828	32.1839	2	3	2	71	1			0	1
AALF014318-PA talin|protein_coding|JXUM01S003187:115119:154220:-1|:AALF014318	2732	295.311	6.34	1	0	High	274.805	66.1054	182	329	23	462.541	22	874.408	18	3763.6	151
AALF014323-PA |protein_coding|JXUM01S003188:82411:83266:1|:AALF014323	193	21.367	4.74	1	0.00154679	High	18.6113	38.342	8	17	8	0	1			635.301	7
AALF014326-PA |protein_coding|JXUM01S003188:132729:171944:1|:AALF014326	356	38.097	6.83	1	0.00276625	High	11.6417	55.3371	24	39	24	78.97	4	96.08	3	139.863	20
AALF014351-PA Inhibitor of Apoptosis (IAP) containing Baculoviral IAP Repeat(s) (BI	3714	409.998	5.54	1	0.0079033	High	4.54753	47.4421	137	224	137	0	9	49.8	9	22.75	120
AALF014389-PA |protein_coding|JXUM01S003203:100999:101259:-1|:AALF014389	86	9.807	9.8	1	0	High	57.7791	69.7674	24	80	24	227.164	4	384.581	6	907.384	18
AALF014390-PA |protein_coding|JXUM01S003203:124781:140828:-1|:AALF014390	381	39.495	10.67	1	0	High	111.916	55.1181	50	132	50	227.164	4	727.479	16	1667.45	36
AALF014399-PA calcyphosine/tpp|protein_coding|JXUM01S003208:183064:184272:1|:AALF014	207	23.18	4.98	1	0	High	39.6617	51.2077	14	38	14	75.71	1	0	2	1270.39	11
AALF014406-PA |protein_coding|JXUM01S000353:320973:322158:1|:AALF014406	335	37.928	9.99	1	0.00716332	High	5.25584	78.5075	30	55	30	0	3	0	1	141.667	26
AALF014408-PA Putative ribosomal l38e protein family|protein_coding|JXUM01S000353:47	70	8.282	10.05	1	0	High	31.619	61.4286	8	27	8	75.15	2	200.217	4	135.388	4
AALF014478-PA heat shock protein HSP70|protein_coding|JXUM01S003228:139483:141402:-1	639	70.275	6.07	1	0.00154679	High	25.8349	53.9906	41	63	10	117.6	2	81.9133	3	250.905	37
AALF014479-PA |protein_coding|JXUM01S003228:159671:161590:1|:AALF014479	639	70.267	6.35	1	0.00154679	High	16.2217	58.9984	37	63	5	117.6	2	81.9133	4	123.16	32
AALF014481-PA |protein_coding|JXUM01S003228:172472:174400:-1|:AALF014481	642	70.629	6.07	1	0.00154679	High	16.1925	46.5732	33	59	2	117.6	3	81.9133	4	123.16	27
AALF014507-PA |protein_coding|JXUM01S003233:87966:89497:1|:AALF014507	381	42.766	5.57	1	0.00154679	High	24.7172	47.769	14	30	14	0	1	147.32	3	537.987	11
AALF014512-PA |protein_coding|JXUM01S003231:58544:91447:1|:AALF014512	482	55.096	8.6	1	0.00154679	High	15.0467	61.4108	26	42	26	0	3	58.85	5	105.581	18
AALF014513-PA |protein_coding|JXUM01S003231:99567:175054:1|:AALF014513	1026	112.057	9.58	1	0.00321958	High	9.84831	47.8558	38	68	38	0	3	126.72	4	0	31
AALF014526-PA programmed cell death protein 11 (pre-rRNA processing protein rrp5)|pr	1034	116.623	7.74	1	0.00457928	High	7.59912	44.294	35	55	35	48.77	2	0	2	119.95	31
AALF014528-PA |protein_coding|JXUM01S003239:82236:84439:1|:AALF014528	554	63.343	4.89	1	0.00457928	High	8.19525	38.4477	16	21	16	0	3	122.566	1	0	13
AALF014531-PA RpLP0: 60S ribosomal protein LP0|protein_coding|JXUM01S003239:135402:1	315	33.828	5.6	1	0	High	175.063	74.6032	43	169	43	734.674	9	2111.8	14	1218.45	29
AALF014535-PA Mitogen-activated protein kinase|protein_coding|JXUM01S003241:77932:12	358	41.149	6.33	1	0.0061287	High	6.21185	56.9832	19	26	19	44.98	2	0	1	59.45	18
AALF014537-PA Histone H2B|protein_coding|JXUM01S003241:134933:135307:-1|:AALF014537	124	13.705	10.35	1	0	High	263.888	89.5161	60	487	1	1196.38	9	2490.98	22	7125.46	53
AALF014549-PA Mediator of RNA polymerase II transcription subunit|protein_coding|JXU	311	34.481	8.7	1	0.00154679	High	17.8883	67.5241	20	42	20	53.22	2	161.68	3	285.574	17
AALF014572-PA ribonucleoprotein|protein_coding|JXUM01S003250:5761:56829:1|:AALF01457	870	95.965	6.14	1	0	High	199.045	54.7126	71	182	71	377.667	6	1240.81	20	2301.22	53
AALF014573-PA adducin|protein_coding|JXUM01S003250:86882:116420:-1|:AALF014573	999	111.571	5.86	1	0	High	121.483	50.2503	57	120	57	1153.56	12	440.403	8	710.972	44
AALF014631-PA |protein_coding|JXUM01S003272:115214:155158:-1|:AALF014631	1458	161.124	9.54	1	0.00440806	High	9.21424	15.3635	15	22	15			76.13	1	45.82	14
AALF014640-PA |protein_coding|JXUM01S000363:40978:41427:1|:AALF014640	149	16.89	10.32	1	0.00154679	High	16.4827	61.745	14	32	10	108.847	1	399.275	3	0	11
AALF014684-PA |protein_coding|JXUM01S003279:74569:75585:1|:AALF014684	338	37.978	5.1	1	0.00154679	High	28.8362	50.8876	14	45	14	66.91	1	33.31	1	406.167	12
AALF014701-PA |protein_coding|JXUM01S003295:122117:147564:1|:AALF014701	265	30.632	9.54	1	0.00535332	High	6.76067	30.566	8	11	8	100.47	3	121.92	1	0	5
AALF014726-PA |protein_coding|JXUM01S003288:60682:75037:-1|:AALF014726	1015	114.161	5.78	1	0.0079033	High	4.55705	29.3596	26	42	26			55.34	2	0	24
AALF014727-PA |protein_coding|JXUM01S003288:80909:81417:1|:AALF014727	135	15.307	9.52	1	0.00276625	High	10.8619	33.3333	6	8	6			162.48	1	58.03	5
AALF014728-PA |protein_coding|JXUM01S003288:101994:102510:1|:AALF014728	127	15.091	9.16	1	0.00154679	High	25.8764	78.7402	10	18	10	66.61	2			288.487	8
AALF014730-PA adenosine kinase|protein_coding|JXUM01S003288:115066:126653:-1|:AALF01	344	38.099	4.84	1	0.00154679	High	26.1865	60.7558	15	24	15	238.33	3	30.32	2	31.06	11
AALF014737-PA |protein_coding|JXUM01S003298:168815:169854:-1|:AALF014737	263	29.124	8.48	1	0.00457928	High	8.13643	43.7262	6	8	6	0	1	0	1	52.98	5
AALF014764-PA |protein_coding|JXUM01S000376:440665:441127:1|:AALF014764	135	15.444	10.49	1	0.00582936	High	6.28085	46.6667	8	13	3			46.62	2	19.44	6
AALF014772-PA Histone H2A|protein_coding|JXUM01S003310:48035:48519:1|:AALF014772	136	14.478	9.99	1	0.00154679	High	21.9615	62.5	15	37	15	42.77	2	187.893	2	248.042	15
AALF014780-PA |protein_coding|JXUM01S003308:151222:170636:1|:AALF014780	922	101.023	9.33	1	0.00750821	High	4.78972	62.5813	73	157	73	0	4	0	1	64.7	68
AALF014784-PA |protein_coding|JXUM01S000372:5651:19156:-1|:AALF014784	1034	117.011	4.58	1	0.00535332	High	6.80564	44.971	38	65	14	0	1	0	1	119.131	36
AALF014786-PA Eukaryotic translation initiation factor 3 subunit I|protein_coding|JX	327	36.263	6.05	1	0.00154679	High	13.068	57.4924	18	25	18	103.34	3	54.96	2	0	13
AALF014821-PA |protein_coding|JXUM01S000371:435585:436003:1|:AALF014821	115	12.891	5.47	1	0	High	72.5557	93.0435	28	104	28	151.357	4	524.533	8	1035.49	22
AALF014824-PA fibrillarin|protein_coding|JXUM01S000371:460519:461991:-1|:AALF014824	330	33.516	10.2	1	0	High	109.878	61.2121	23	62	23	761.587	6	739.298	10	461.744	12
AALF014825-PA |protein_coding|JXUM01S000371:464704:466788:1|:AALF014825	643	74.696	10.13	1	0.0091617	High	4.46863	10.4199	2	6	2					64.28	2
AALF014886-PA zinc finger protein|protein_coding|JXUM01S000369:437559:443394:-1|:AAL	602	66.862	9.11	1	0.00535332	High	6.8449	54.3189	35	65	35	0	3	0	2	114.697	30
AALF014907-PA Ribosomal protein|protein_coding|JXUM01S003340:214699:215890:-1|:AALF0	217	24.607	9.83	1	0	High	72.2232	85.2535	28	66	11	400.43	5	959.602	13	103.53	17
AALF014943-PA leukotriene a-4 hydrolase|protein_coding|JXUM01S003371:12845:15849:1|:	580	65.303	5.26	1	0	High	46.5718	59.4828	28	35	28	197.73	7	259.666	5	0	16
AALF014947-PA |protein_coding|JXUM01S003371:45126:46395:1|:AALF014947	398	45.5	9.01	1	0.00154679	High	13.1041	38.191	19	28	6	94.62	3	0	2	48.07	14
AALF014955-PA Nucleolar GTP-binding protein 1|protein_coding|JXUM01S000044:431981:43	652	75.119	9.44	1	0.00276625	High	10.9745	40.7975	23	43	23			0	1	149.85	22
AALF014969-PA mitochondrial RNA splicing protein|protein_coding|JXUM01S003354:154264	384	42.203	8.85	1	0.00647733	High	5.73203	57.0312	19	27	19	0	3	0	1	102.03	15
AALF014972-PA group ii plp decarboxylase|protein_coding|JXUM01S003354:166508:175797:	915	101.339	5.66	1	0.00154679	High	17.4575	47.2131	40	62	40	74.49	3	0	1	203.836	37
AALF014982-PA suppressor of ty|protein_coding|JXUM01S003358:5173:22704:-1|:AALF01498	1359	155.344	6.24	1	0.00535332	High	7.20075	35.7616	44	59	44	68.35	4	0	1	43.53	39
AALF014983-PA |protein_coding|JXUM01S003358:22746:32315:-1|:AALF014983	478	56.172	4.53	1	0.00154679	High	19.9104	17.5732	12	22	12			35.98	1	407.987	11
AALF014986-PA |protein_coding|JXUM01S003358:169995:173755:1|:AALF014986	864	99.029	6.67	1	0.00750821	High	4.86374	33.3333	25	44	25	0	4	0	2	62.62	21
AALF014999-PA disulfide oxidoreductase|protein_coding|JXUM01S000373:106997:109589:-1	724	79.463	6.86	1	0	High	68.4768	47.2376	31	55	31	601.7	7	248.347	5	546.457	25
AALF015010-PA S-formylglutathione hydrolase|protein_coding|JXUM01S003368:167411:1682	283	31.305	5.78	1	0.00154679	High	18.9624	64.6643	22	55	22	146.79	5	0	1	137.233	17
AALF015016-PA lethal(2)essential for life protein, l2efl|protein_coding|JXUM01S00337	197	21.797	6.4	1	0.00154679	High	12.9556	41.6244	8	16	4	101.68	2	108.89	1	76.55	6
AALF015022-PA |protein_coding|JXUM01S000380:31007:32037:1|:AALF015022	203	23.18	9.33	1	0.00834879	High	4.50985	46.3054	10	11	10	33.5	2			45.7	8
AALF015033-PA Ubqn: ubiquilin|protein_coding|JXUM01S003373:82971:100226:-1|:AALF0150	505	55.047	5.11	1	0	High	45.1104	94.6535	65	130	65	66.95	3	462.879	7	145.95	56
AALF015048-PA |protein_coding|JXUM01S000389:141499:188550:1|:AALF015048	2348	266.694	5.76	1	0.00716332	High	5.44057	37.9898	71	112	42	0	4	0	7	47.42	60
AALF015078-PA |protein_coding|JXUM01S003387:70883:119603:1|:AALF015078	733	82.684	8.4	1	0.00154679	High	28.5936	65.8936	48	99	48	0	2	79.74	2	441.876	44
AALF015088-PA |protein_coding|JXUM01S000382:375607:408736:1|:AALF015088	988	112.589	5.57	1	0.00647733	High	5.68269	38.2591	30	52	7	0	2	53.03	3	0	27
AALF015100-PA |protein_coding|JXUM01S003390:3002:8918:-1|:AALF015100	677	76.567	5.54	1	0.00535332	High	6.77487	54.3575	27	48	27	0	4	0	3	76.71	20
AALF015172-PA niemann-pick C1|protein_coding|JXUM01S000384:33958:88534:-1|:AALF01517	1385	152.801	6	1	0.00154679	High	14.6212	32.852	41	69	41	0	4	0	3	128.3	34
AALF015181-PA Putative nadh:ubiquinone oxidoreductase ndufs6/13 kDa subunit|protein_	123	13.794	8.1	1	0	High	42.1381	69.9187	9	26	9			66.88	1	634.262	9
AALF015208-PA striatin|protein_coding|JXUM01S003441:81095:91041:-1|:AALF015208	591	65.399	5.06	1	0.00457928	High	8.39021	43.3164	11	19	11	0	1			130.78	10
AALF015210-PA Putative dna-bridging protein baf|protein_coding|JXUM01S003441:175176:	90	10.007	5.17	1	0	High	214.165	97.7778	53	245	53	950.907	10	2183.59	20	3405.6	43
AALF015215-PA |protein_coding|JXUM01S000038:290375:291007:1|:AALF015215	210	23.431	4.79	1	0.00276625	High	12.241	17.619	4	7	1	30.89	1			192.97	4
AALF015238-PA Putative transcription initiation factor tfiid subunit 10|protein_codi	148	16.142	7.5	1	0.00457928	High	8.65117	51.3514	8	9	8	0	2			99.23	6
AALF015250-PA |protein_coding|JXUM01S003444:174393:177190:-1|:AALF015250	606	68.985	5.2	1	0.00154679	High	20.4889	60.231	30	49	30	0	2	0	2	240.48	26
AALF015275-PA |protein_coding|JXUM01S000393:54007:63091:-1|:AALF015275	357	40.14	8.19	1	0.00154679	High	20.0695	39.4958	14	17	14					297.91	14
AALF015276-PA alanine aminotransferase|protein_coding|JXUM01S003450:34170:86573:1|:A	546	59.712	8.31	1	0	High	32.0749	78.2051	56	89	55	334	10	0	6	0	41
AALF015278-PA |protein_coding|JXUM01S003450:116315:117439:-1|:AALF015278	340	37.714	6.76	1	0.00457928	High	8.5779	67.3529	22	37	21	129.403	3	0	2	0	17
AALF015312-PA |protein_coding|JXUM01S003462:146135:160530:-1|:AALF015312	1062	116.296	9.44	1	0.00535332	High	7.15294	26.8362	21	24	11	0	1	43.88	1	63.97	19
AALF015331-PA |protein_coding|JXUM01S003466:12316:22067:1|:AALF015331	441	48.133	7.85	1	0.00154679	High	26.9043	76.4172	26	48	7	152.91	5	280.1	3	322.565	21
AALF015332-PA |protein_coding|JXUM01S003466:38440:40403:1|:AALF015332	407	44.091	8.38	1	0.00716332	High	5.13134	58.9681	23	35	10	0	2	0	1	127.78	22
AALF015356-PA |protein_coding|JXUM01S000396:360188:387201:1|:AALF015356	168	18.527	9.01	1	0.00154679	High	18.9294	64.881	9	20	9	78.2667	1	386.847	4	0	5
AALF015360-PA phosphatidylinositol transfer protein/retinal deration b protein|prote	308	35.543	7.28	1	0.00154679	High	27.6159	32.7922	8	22	4	174.737	3	154.73	2	0	3
AALF015367-PA aspartyl-tRNA synthetase|protein_coding|JXUM01S000387:10819:12442:1|:A	518	59.928	6.61	1	0.00154679	High	29.8829	43.8224	18	22	18	164.98	5	83.6433	2	0	12
AALF015389-PA |protein_coding|JXUM01S003491:108498:120893:-1|:AALF015389	3702	411.393	5	1	0	High	111.138	55.3755	168	315	3	70.89	11	138.79	10	1504.58	149
AALF015390-PA Putative 20s proteasome regulatory subunit beta type psmb1/pre7|protei	231	25.684	6.79	1	0.00154679	High	29.4373	77.9221	26	44	26	249.89	6	87.02	1	152.563	20
AALF015400-PA |protein_coding|JXUM01S000397:272187:273911:-1|:AALF015400	439	50.352	5.41	1	0.00457928	High	8.45726	60.82	22	34	22	0	1	113.68	3	39.78	18
AALF015402-PA dihydrolipoamide acetyltransferase component of pyruvate dehydrogenase	540	57.734	8.16	1	0	High	75.7397	67.963	39	58	7	308.075	7	305.883	5	574.737	29
AALF015407-PA |protein_coding|JXUM01S003494:134840:149173:-1|:AALF015407	1283	144.798	6.04	1	0	High	109.46	37.0226	55	107	55	284.396	7	444.322	8	1364.23	43
AALF015408-PA Peptidyl-prolyl cis-trans isomerase|protein_coding|JXUM01S003494:15237	207	22.308	9.01	1	0	High	564.363	93.7198	127	780	124	858.401	10	2203.62	17	15782.8	122
AALF015423-PA Putative actin-related protein|protein_coding|JXUM01S000390:33069:3659	376	41.75	5.39	1	0	High	348.329	96.0106	102	693	8	1226.88	18	2911.18	19	8191.45	90
AALF015484-PA Putative emp24/gp25l/p24 family of membrane trafficking|protein_coding	207	23.782	7.65	1	0.00440806	High	9.18919	65.7005	12	14	12	0	1	27.7	1	82.3065	10
AALF015487-PA Malic enzyme|protein_coding|JXUM01S000388:358024:373310:-1|:AALF015487	596	65.384	6.24	1	0	High	114.168	75.6711	43	79	43	970.51	12	561.398	10	635.854	24
AALF015499-PA |protein_coding|JXUM01S003525:33202:34537:-1|:AALF015499	403	43.542	5.82	1	0	High	34.5672	82.3821	42	83	42	0	4	179.68	6	519.66	34
AALF015521-PA |protein_coding|JXUM01S003526:1330:3714:-1|:AALF015521	729	82.273	6.32	1	0.00457928	High	8.78174	52.8121	30	47	1	83.2967	3	0	1	0	26
AALF015522-PA |protein_coding|JXUM01S003526:5012:21581:1|:AALF015522	334	36.247	9.17	1	0	High	75.4309	51.497	33	71	33	244.57	3	88.88	4	578.723	27
AALF015539-PA |protein_coding|JXUM01S003530:51357:70027:-1|:AALF015539	695	73.919	6.87	1	0	High	112.359	69.3525	47	122	9	510.836	6	1434.45	18	461.47	33
AALF015567-PA Cystathionine beta-synthase|protein_coding|JXUM01S003538:47396:49042:1	487	53.371	5.82	1	0	High	54.9465	57.2895	31	50	30	347.146	7	442.486	6	75.31	20
AALF015580-PA cyclophilin-6|protein_coding|JXUM01S003558:9413:11398:1|:AALF015580	661	74.245	10.55	1	0.00647733	High	5.73272	21.18	9	10	9	65.35	1			0	8
AALF015599-PA DNA helicase|protein_coding|JXUM01S003554:3816:10088:1|:AALF015599	877	98.053	6.58	1	0	High	166.317	64.8803	78	167	78	693.131	11	622.852	14	1229.75	58
AALF015617-PA |protein_coding|JXUM01S000407:153568:154632:1|:AALF015617	354	38.957	9.63	1	0.00535332	High	7.12468	60.452	32	40	31	0	2	0	2	80.6767	29
AALF015618-PA |protein_coding|JXUM01S000407:168528:170432:-1|:AALF015618	585	64.31	4.53	1	0	High	38.3236	48.7179	33	46	3	72.29	3	75.13	3	341.093	29
AALF015622-PA |protein_coding|JXUM01S000407:204342:271065:-1|:AALF015622	1207	135.479	7.84	1	0.00457928	High	9.04347	29.0804	28	43	3	0	4	149.45	2	34.43	23
AALF015667-PA |protein_coding|JXUM01S000399:372254:385014:1|:AALF015667	477	54.471	6.21	1	0.00154679	High	29.4517	50.7338	24	40	4	189.42	5	206.69	5	34.14	17
AALF015698-PA Fascin|protein_coding|JXUM01S003588:109204:122777:1|:AALF015698	443	49.863	6.74	1	0	High	97.8917	55.3047	30	66	30	616.949	11	508.971	9	149.81	16
AALF015704-PA DNA-directed RNA polymerase subunit|protein_coding|JXUM01S003579:8790	3657	414.894	6.02	1	0.00154679	High	26.9992	38.9664	135	192	69	106.01	13	56.13	6	86.91	116
AALF015709-PA synapse-associated protein|protein_coding|JXUM01S003585:64541:127565:	350	38.918	4.91	1	0.00154679	High	30.34	42.2857	17	25	2	149.8	1	148.25	3	57.7512	13
AALF015711-PA DNA helicase|protein_coding|JXUM01S003585:155090:157962:1|:AALF015711	885	100.43	5.38	1	0	High	64.5941	69.2655	58	93	58	271.633	6	333.76	11	100.07	43
AALF015755-PA |protein_coding|JXUM01S003608:2828:4149:1|:AALF015755	418	47.784	5.88	1	0.00440806	High	9.1037	36.8421	13	17	7	122.24	2	0	1	0	11
AALF015756-PA |protein_coding|JXUM01S003608:17206:18852:1|:AALF015756	499	57.262	7.84	1	0.00154679	High	26.212	52.3046	20	27	4	227.766	4	73.2846	3	79.1113	14
AALF015758-PA cytochrome P450|protein_coding|JXUM01S003608:27755:36234:1|:AALF01575	501	57.354	6.64	1	0.00647733	High	5.65686	33.7325	13	14	8	74.32	2			0	11
AALF015761-PA |protein_coding|JXUM01S080505:1243:1959:-1|:AALF015761	238	24.762	10.73	1	0.00154679	High	28.4299	36.5546	14	166	3	59.9657	3	204.379	6	2148.57	12
AALF015793-PA sorting nexin|protein_coding|JXUM01S003605:50758:52085:1|:AALF015793	371	42.768	8.32	1	0	High	56.8599	53.9084	24	42	24	319.65	5	55.8	2	528.16	18
AALF015798-PA |protein_coding|JXUM01S003611:104243:115170:-1|:AALF015798	95	10.305	9.11	1	0	High	70.3557	71.5789	15	54	15	205.76	2	53.1	1	717.11	14
AALF015799-PA |protein_coding|JXUM01S003611:141730:167339:1|:AALF015799	1923	208.57	8.22	1	0.00716332	High	5.54399	63.8066	111	211	7	17.75	4	33.81	9	0	100
AALF015800-PA |protein_coding|JXUM01S003609:40695:54440:1|:AALF015800	771	86.737	6.67	1	0.00457928	High	7.64282	71.0765	47	79	47	23.16	4	95.78	5	0	38
AALF015802-PA |protein_coding|JXUM01S003609:69214:104757:1|:AALF015802	1066	121.597	5.35	1	0.00647733	High	5.73183	42.0263	32	51	9	0	4	53.03	3	0	27
AALF015863-PA |protein_coding|JXUM01S000418:309488:310370:1|:AALF015863	243	28.532	4.36	1	0.00276625	High	12.512	64.1975	9	28	1	45.44	1	48.03	2	59.39	7
AALF015865-PA |protein_coding|JXUM01S000418:451762:455596:-1|:AALF015865	1028	117.011	6.65	1	0.00154679	High	15.0575	36.7704	27	51	1	118.83	1	296.75	6	0	21
AALF015870-PA |protein_coding|JXUM01S003628:74851:75635:-1|:AALF015870	216	24.413	5.71	1	0.00154679	High	29.2664	60.1852	9	16	9	58.92	1	220.03	2	130.31	7
AALF015871-PA peroxiredoxin 5, prdx5|protein_coding|JXUM01S003628:77169:105663:1|:A	157	16.62	7.21	1	0	High	149.78	98.0892	52	231	52	469.157	5	110.03	1	4405.12	51
AALF015876-PA |protein_coding|JXUM01S003628:156792:171331:-1|:AALF015876	3341	382.249	6.55	1	0.00154679	High	25.6072	45.6749	129	181	129	129.79	19	260.96	12	0	102
AALF015902-PA |protein_coding|JXUM01S003629:118797:123311:1|:AALF015902	539	58.238	7.46	1	0.00457928	High	8.29454	49.1651	19	32	19	0	1	31.59	1	186.629	17
AALF015908-PA |protein_coding|JXUM01S000419:69359:78243:-1|:AALF015908	449	51.04	4.81	1	0.00457928	High	7.69866	37.8619	17	24	4	0	1			162.571	16
AALF015929-PA Ribonucleoside-diphosphate reductase|protein_coding|JXUM01S000415:652	837	94.844	7.05	1	0	High	74.6735	59.8566	41	76	41	379.447	15	595.775	12	40.9	20
AALF015949-PA triacylglycerol lipase|protein_coding|JXUM01S000414:65609:78871:1|:AA	859	95.631	6.1	1	0.00457928	High	8.3773	40.5122	32	53	32	0	5	106.273	3	0	24
AALF015965-PA |protein_coding|JXUM01S003645:86861:131412:-1|:AALF015965	1139	131.051	8.12	1	0.00154679	High	15.5735	39.3327	42	66	13	62.61	4	100.107	5	0	33
AALF015972-PA dynamin|protein_coding|JXUM01S003651:18483:61946:-1|:AALF015972	605	66.856	7.68	1	0.00457928	High	8.60485	57.0248	39	49	39	66.87	3	0	2	37.07	34
AALF015974-PA |protein_coding|JXUM01S003651:138104:148298:-1|:AALF015974	406	45.798	4.56	1	0.00321958	High	9.43147	63.0542	24	33	24	0	4			123.27	20
AALF015977-PA |protein_coding|JXUM01S003654:140544:141440:1|:AALF015977	244	25.246	10.7	1	0	High	42.3759	53.6885	24	63	24			57.91	3	505.113	21
AALF015979-PA |protein_coding|JXUM01S003654:155109:155569:-1|:AALF015979	133	15.332	7.24	1	0.00276625	High	10.9425	78.1955	8	13	8	20.08	2	26.99	2	74.22	5
AALF015982-PA acid phosphatase-1|protein_coding|JXUM01S003654:164046:165110:-1|:AAL	354	40.544	8.51	1	0.00154679	High	22.1985	66.6667	19	29	19	174	4	124.733	2	21.13	14
AALF015987-PA |protein_coding|JXUM01S003652:122127:123323:1|:AALF015987	398	42.864	4.96	1	0	High	126.413	62.5628	45	126	45	296.01	6	616.469	7	2056.62	36
AALF015998-PA Pescadillo homolog|protein_coding|JXUM01S003656:68142:70451:1|:AALF01	584	68.464	8.68	1	0.00535332	High	7.17539	34.9315	20	23	20					78.9533	20
AALF016049-PA |protein_coding|JXUM01S003664:98304:99681:1|:AALF016049	249	26.935	6.95	1	0.00582936	High	6.2871	66.6667	14	17	14	57.97	2	47.16	3	0	9
AALF016064-PA |protein_coding|JXUM01S003687:136773:156590:-1|:AALF016064	565	64.712	5.88	1	0.00154679	High	21.3513	41.5929	21	31	21	175.12	6	0	1	65.1	15
AALF016076-PA |protein_coding|JXUM01S000011:273696:274850:-1|:AALF016076	212	23.694	5.4	1	0	High	133.063	88.6792	35	115	16	379.937	6	20.86	2	2768.56	32
AALF016077-PA |protein_coding|JXUM01S000011:274879:276030:1|:AALF016077	363	39.852	6.55	1	0	High	117.582	66.9421	41	94	22	353.427	7	450.902	7	1526.29	33
AALF016078-PA |protein_coding|JXUM01S000011:276101:279045:-1|:AALF016078	508	55.204	6.21	1	0	High	147.461	67.5197	48	119	48	1239.62	15	660.691	11	368.582	30
AALF016093-PA Putative u2 snrnp splicing factor small subunit|protein_coding|JXUM01	240	27.914	8.92	1	0.00154679	High	20.2835	32.5	6	14	6	70.49	2	201.717	3	0	3
AALF016095-PA serine/threonine protein kinase|protein_coding|JXUM01S003684:33889:43	310	35.973	8.05	1	0.00535332	High	7.02787	46.129	8	17	8	74.24	2			0	6
AALF016097-PA nucleolysin tia-1|protein_coding|JXUM01S003684:50354:67424:1|:AALF016	301	31.271	6.9	1	0.00457928	High	8.71575	56.8106	15	35	13	0	1	262.15	2	34.36	13
AALF016100-PA |protein_coding|JXUM01S003684:158175:158765:1|:AALF016100	196	21.737	9.51	1	0.00154679	High	23.2749	70.4082	19	26	19	0	1	227.44	1	167.226	17
AALF016103-PA AAEL009719-PA|protein_coding|JXUM01S003686:9489:36009:-1|:AALF016103	661	71.455	6.58	1	0.00276625	High	11.7316	35.0983	17	32	17	0	1	217.47	3	26.91	14
AALF016116-PA |protein_coding|JXUM01S000426:309035:309563:-1|:AALF016116	134	15.524	5.6	1	0.00750821	High	5.00331	21.6418	2	2	2	72.11	1			0	1
AALF016118-PA |protein_coding|JXUM01S000426:334624:338284:1|:AALF016118	844	94.266	5.92	1	0.00457928	High	8.38057	29.2654	22	29	22	0	3	0	3	52.8767	18
AALF016123-PA RpS7: 40S ribosomal protein S7|protein_coding|JXUM01S003704:9618:1062	192	22.092	9.92	1	0	High	145.16	78.125	41	166	41	756.548	8	1078.47	13	1987.03	36
AALF016124-PA ubiquitin-conjugating enzyme E2 c|protein_coding|JXUM01S003704:34546:	149	17.043	5.3	1	0.00716332	High	5.11674	37.5839	3	4	2	74.35	1			0	2
AALF016129-PA |protein_coding|JXUM01S003704:138315:150276:1|:AALF016129	535	61.5	6.87	1	0.00750821	High	4.72388	60.1869	26	33	8	0	2	57.5837	3	0	21
AALF016138-PA |protein_coding|JXUM01S003691:72048:94816:-1|:AALF016138	388	43.87	6.3	1	0	High	46.5674	66.2371	28	80	25	77.1367	6	108.207	4	1030.32	24
AALF016139-PA Putative 40s ribosomal protein s17|protein_coding|JXUM01S003691:15680	130	15.24	9.88	1	0	High	73.3348	73.8462	29	102	15	611.261	4	702.741	9	827.632	19
AALF016140-PA |protein_coding|JXUM01S003692:22004:23872:-1|:AALF016140	604	68.116	9.23	1	0.00457928	High	8.02367	44.2053	22	28	22			62.63	1	37.3	21
AALF016142-PA ATP-binding cassette transporter|protein_coding|JXUM01S003692:42376:5	1422	159.21	6.64	1	0.00383632	High	9.32135	38.1857	43	59	42	79.55	6	60.23	4	0	34
AALF016160-PA |protein_coding|JXUM01S003697:5961:28250:1|:AALF016160	2179	249.261	7.62	1	0.00276625	High	11.0724	53.006	117	156	117	20.04	7	61.77	5	123.62	105
AALF016161-PA ancient conserved domain protein 2 (cyclin m2)|protein_coding|JXUM01S	877	97.159	5.57	1	0.00535332	High	7.14393	48.8027	28	41	28	0	5	0	1	118.427	22
AALF016164-PA alpha-1,3-mannosyltransferase|protein_coding|JXUM01S003697:93716:9496	414	47.31	7.08	1	0.00154679	High	16.0741	26.57	9	21	9	0	1	108.33	1	352.075	8
AALF016165-PA translation initiation factor 5C|protein_coding|JXUM01S003697:115374:	529	60.969	9.03	1	0	High	40.6101	49.7164	31	47	31	180.202	7	394.996	4	53.88	22
AALF016168-PA vacuolar ATP synthase subunit e|protein_coding|JXUM01S003697:163881:1	212	24.106	5.83	1	0	High	42.5183	73.5849	23	47	23	279.992	3	236.36	4	383.347	19
AALF016182-PA heteroous nuclear ribonucleoprotein r|protein_coding|JXUM01S003703:64	485	54.312	7.69	1	0	High	116.801	61.6495	39	93	39	538.311	4	1347.09	16	506.47	22
AALF016186-PA |protein_coding|JXUM01S000420:303709:369903:-1|:AALF016186	1552	176.833	6.02	1	0.00321958	High	9.76405	52.6418	91	212	91	36.13	3	51.33	2	69.57	86
AALF016188-PA eukaryotic translation initiation factor|protein_coding|JXUM01S000420	390	42.23	5.31	1	0	High	34.9948	39.7436	14	41	14	221.24	1	681.978	6	136.85	10
AALF016189-PA WD-repeat protein|protein_coding|JXUM01S000420:418445:420217:-1|:AALF	505	55.413	6.62	1	0	High	66.5746	62.3762	27	50	27	196.67	4	184.53	3	561.62	21
AALF016190-PA phosphoglucomutase|protein_coding|JXUM01S000420:420993:430167:1|:AALF	549	60.504	5.88	1	0	High	40.7631	51.3661	23	43	23	288.813	6	196.73	3	187.323	16
AALF016199-PA Putative secreted protein|protein_coding|JXUM01S003705:135919:159329:	310	34.401	5.57	1	0.0091617	High	4.46928	63.2258	17	20	2	53.96	1			0	16
AALF016206-PA |protein_coding|JXUM01S003714:58632:72336:1|:AALF016206	424	47.581	5.21	1	0.00457928	High	8.70666	31.8396	17	21	2	0	4	147.66	2	0	12
AALF016220-PA Pyrroline-5-carboxylate reductase|protein_coding|JXUM01S000442:381760	272	28.713	7.87	1	0.0061287	High	6.16743	75.3676	15	17	15	33.3	2	51.82	1	0	12
AALF016236-PA pyruvate dehydrogenase|protein_coding|JXUM01S003723:75922:92314:-1|:A	314	34.11	6.61	1	0	High	81.761	78.0255	21	63	21	181.4	3	402.326	6	1072.39	15
AALF016238-PA valyl-tRNA synthetase|protein_coding|JXUM01S003723:98301:118679:1|:AA	1043	118.761	6.52	1	0.00154679	High	29.3781	27.9962	32	48	32	43.67	5	343.674	8	0	21
AALF016248-PA Putative 39s ribosomal protein l43|protein_coding|JXUM01S003718:445:9	183	21.01	9.74	1	0.00647733	High	5.72048	73.224	11	12	11	77.96	3	0	3	0	5
AALF016299-PA Ubiquitin-fold modifier-conjugating enzyme 1|protein_coding|JXUM01S00	169	19.282	7.94	1	0	High	36.2356	35.503	7	25	7	213.407	3	537.725	5	0	1
AALF016366-PA succinate semialdehyde dehydrogenase|protein_coding|JXUM01S000425:276	550	60.289	7.46	1	0.00154679	High	17.2308	68.7273	45	63	45	91.38	6	138.21	3	0	36
AALF016369-PA PIWI|protein_coding|JXUM01S003751:25700:35523:-1|:AALF016369	887	100.6	9.33	1	0.00154679	High	20.8822	51.7475	38	62	34	169.79	3	195.02	6	22.88	30
AALF016370-PA Tubulin alpha chain|protein_coding|JXUM01S003751:101563:103393:1|:AAL	450	49.89	5.14	1	0	High	405.066	69.7778	88	385	26	3597.86	21	1676.81	20	5563.4	70
AALF016378-PA RpS20: 40S ribosomal protein S20|protein_coding|JXUM01S003757:171039:	120	13.396	10.13	1	0	High	47.9712	60.8333	16	56	16	81.19	3	243.697	6	515.905	13
AALF016385-PA Putative cpij004577 60s ribosomal protein l29|protein_coding|JXUM01S0	76	8.79	11.15	1	0.00716332	High	5.37565	25	6	26	6	48.85	1			239.037	6
AALF016408-PA Putative gamma-interferon inducible lysosomal thiol reductase|protein	230	25.551	6.52	1	0.00154679	High	23.5532	46.9565	11	24	11	61.63	2			270.157	9
AALF016409-PA RuvB-like helicase|protein_coding|JXUM01S003762:35449:36925:-1|:AALF0	466	51.946	5.76	1	0	High	34.6467	50.8584	27	39	27	65.14	3	68.2117	2	414.873	23
AALF016443-PA Superoxide dismutase [Cu-Zn]|protein_coding|JXUM01S003769:17163:36490	290	30.113	6.04	1	0	High	168.489	52.069	28	158	0	438.545	3	108.983	2	5209.62	27
AALF016454-PA |protein_coding|JXUM01S003775:145575:152854:-1|:AALF016454	552	59.67	7.21	1	0	High	89.4706	65.3986	43	90	43	101.28	4			1175.83	40
AALF016461-PA |protein_coding|JXUM01S000427:361253:372889:1|:AALF016461	769	85.601	9.17	1	0.00457928	High	7.49722	49.6749	26	40	26	0	4			68.89	23
AALF016492-PA n-myc downstream regulated|protein_coding|JXUM01S000432:394549:418813	349	38.321	7.21	1	0.00535332	High	6.43641	45.8453	12	17	12	47.03	2	35.74	2	53.32	9
AALF016515-PA |protein_coding|JXUM01S000430:249:972:1|:AALF016515	220	25.896	9.48	1	0.00154679	High	20.104	45	13	16	13	139.741	3	36.68	2	0	8
AALF016557-PA tRNA pseudouridine synthase D|protein_coding|JXUM01S003803:36621:3940	743	83.664	6.65	1	0.00154679	High	15.8672	25.7066	14	18	14	75.84	1	195.65	2	0	11
AALF016583-PA |protein_coding|JXUM01S003814:60433:94637:-1|:AALF016583	667	72.535	5.96	1	0.00457928	High	8.11205	44.8276	25	45	25	0	2	0	1	50.0367	22
AALF016590-PA ras-related protein Rab-7|protein_coding|JXUM01S000441:431668:435246:	208	23.561	6.23	1	0.00276625	High	11.1073	41.8269	11	29	11	85.22	2			35.42	10
AALF016614-PA Dihydroorotate dehydrogenase (quinone), mitochondrial|protein_coding|	395	43.619	9.42	1	0.00154679	High	14.0416	37.4684	16	22	16	63.39	1	237.454	5	0	11
AALF016621-PA Sodium/potassium-transporting ATPase subunit alpha|protein_coding|JXU	1046	116.321	5.92	1	0	High	74.095	49.3308	53	81	53	144.77	4	167.18	4	725.341	47
AALF016647-PA |protein_coding|JXUM01S003836:11241:22653:-1|:AALF016647	176	20.022	10.64	1	0	High	35.0208	40.3409	11	39	11	50.09	1	535.919	8	475.698	4
AALF016648-PA 3-hydroxyacyl-coa dehyrogenase|protein_coding|JXUM01S003836:35251:438	305	33.393	8.91	1	0.00154679	High	27.0639	77.377	29	49	29	129.697	4	174.09	4	53.83	22
AALF016651-PA |protein_coding|JXUM01S003836:70241:76375:-1|:AALF016651	274	29.889	9.74	1	0.00457928	High	7.66204	68.6131	22	29	22	43.78	4	0	3	104.1	15
AALF016665-PA beta1,4 mannosyltransferase|protein_coding|JXUM01S000041:188675:19856	443	50.294	7.94	1	0.00154679	High	15.2986	54.8533	22	32	22	100.81	3	0	2	94.44	17
AALF016666-PA |protein_coding|JXUM01S000041:199464:227060:1|:AALF016666	4632	499.627	6.11	1	0.00154679	High	29.9621	36.1399	152	234	152	0	16	0	8	320.2	131
AALF016668-PA |protein_coding|JXUM01S000041:245737:266773:1|:AALF016668	393	44.461	4.55	1	0.00716332	High	5.22223	52.1628	13	26	13	0	2	0	1	77.11	10
AALF016669-PA Putative emp24/gp25l/p24 family of membrane trafficking|protein_codin	216	25.079	6.73	1	0.00154679	High	14.3909	31.9444	6	8	6	28.01	1	121.43	2	42.05	4
AALF016670-PA |protein_coding|JXUM01S000041:285472:287014:1|:AALF016670	292	33.268	5.25	1	0.00154679	High	16.7867	25.6849	7	13	7					178.111	7
AALF016675-PA DNA repair/transcription protein met18/mms19|protein_coding|JXUM01S00	935	105.2	6.05	1	0.00535332	High	7.2531	51.6578	35	52	35	0	2	90.39	2	0	31
AALF016680-PA Glucose-6-phosphate 1-dehydrogenase|protein_coding|JXUM01S000475:343:	492	57.369	7.93	1	0.00716332	High	5.27519	45.5285	18	27	2	30.26	3	57.64	3	0	13
AALF016683-PA Adenylate kinase|protein_coding|JXUM01S000475:257598:267853:-1|:AALF0	241	26.271	7.03	1	0	High	147.074	76.3485	36	88	36	166.353	2	318.412	4	1950.56	35
AALF016684-PA Ribosomal protein L19|protein_coding|JXUM01S000475:284155:285662:-1|:	204	24.156	11.37	1	0	High	101.714	48.0392	24	57	24	411.948	4	327.864	11	665.25	12
AALF016689-PA |protein_coding|JXUM01S000475:433576:448632:-1|:AALF016689	1362	149.613	5.16	1	0.00716332	High	5.44747	34.9486	31	44	31			0	3	63.4867	28
AALF016695-PA tubulin beta chain|protein_coding|JXUM01S003843:23135:37537:-1|:AALF0	448	50.428	4.86	1	0	High	109.799	60.9375	41	101	19	990.011	10	709.49	8	526.83	31
AALF016727-PA |protein_coding|JXUM01S003851:47:20528:1|:AALF016727	577	65.66	7.11	1	0.00647733	High	5.71198	35.0087	15	17	1					80.98	15
AALF016741-PA |protein_coding|JXUM01S000454:293172:317685:-1|:AALF016741	2581	292.755	7.33	1	0.00154679	High	20.6741	49.4769	110	161	110	137.88	7	115.13	7	18.54	99
AALF016743-PA |protein_coding|JXUM01S003863:26636:29056:1|:AALF016743	806	89.818	6.98	1	0.00321958	High	9.72853	46.8983	33	66	33	0	2	54.81	3	112.08	30
AALF016747-PA glycosyl transferase|protein_coding|JXUM01S003859:5390:24202:1|:AALF0	496	56.892	8.13	1	0.00321958	High	9.98317	45.5645	18	28	18	0	1	0	2	95.1067	16
AALF016749-PA |protein_coding|JXUM01S003859:121912:138890:1|:AALF016749	785	86.256	7.69	1	0.00154679	High	15.0637	34.5223	22	31	22	108.12	2	0	2	54.44	18
AALF016754-PA |protein_coding|JXUM01S003857:108064:121411:1|:AALF016754	480	52.134	6.01	1	0.00154679	High	14.5257	46.0417	17	33	2	92.34	3	52.45	2	85.92	13
AALF016759-PA |protein_coding|JXUM01S022448:920:1663:1|:AALF016759	185	19.549	4.92	1	0.00154679	High	24.4273	69.7297	24	63	24			180.603	2	118.833	22
AALF016760-PA Ribosome biosis protein BOP1 homolog|protein_coding|JXUM01S000439:427	868	99.506	5.08	1	0.00716332	High	5.52509	37.4424	26	29	26	46.96	1			33.19	25
AALF016770-PA Putative repressor splicing factor 1|protein_coding|JXUM01S003872:114	194	20.315	10.32	1	0	High	41.1703	52.0619	14	35	14	0	1	59.41	2	387.541	12
AALF016787-PA AP complex subunit beta|protein_coding|JXUM01S003874:125704:144232:-1	945	103.437	5.16	1	0	High	62.1338	54.1799	50	73	50	605.077	10	48.08	4	0	37
AALF016804-PA |protein_coding|JXUM01S003879:93237:113628:1|:AALF016804	258	28.992	7.77	1	0.00383632	High	9.34672	46.5116	12	28	12	49.93	2	65.5933	3	0	8
AALF016811-PA |protein_coding|JXUM01S000445:175592:176026:1|:AALF016811	144	15.809	8.07	1	0	High	32.0011	61.1111	17	37	17	40.34	2	50.33	1	481.269	17
AALF016816-PA |protein_coding|JXUM01S000448:148450:153830:1|:AALF016816	367	39.047	4.98	1	0	High	34.9417	46.8665	18	28	18			92.25	1	639.468	17
AALF016821-PA rap1 and|protein_coding|JXUM01S003893:38226:59375:-1|:AALF016821	133	15.101	6.68	1	0	High	38.8386	73.6842	14	36	2	384.01	6	364.785	5	43.79	6
AALF016832-PA Putative methylmalonate semialdehyde dehydrogenase|protein_coding|JXU	521	56.563	7.4	1	0	High	70.491	54.3186	39	66	30	0	1	105.09	2	888.37	36
AALF016835-PA Putative eukaryotic translation initiation factor 4e binding protein	118	12.973	8.81	1	0.00154679	High	18.4749	67.7966	23	53	23	0	1	0	1	760.024	21
AALF016849-PA |protein_coding|JXUM01S003896:117285:137753:-1|:AALF016849	1011	112.821	5.16	1	0	High	57.6162	51.4342	39	54	39	388.3	7	175.72	5	112.09	28
AALF016858-PA |protein_coding|JXUM01S003898:16091:41118:1|:AALF016858	1674	179.977	4.5	1	0	High	117.943	26.822	40	96	6	67.38	3	0	1	1727	38
AALF016862-PA |protein_coding|JXUM01S003898:156446:159048:-1|:AALF016862	548	59.707	8.32	1	0	High	165.131	67.3358	56	215	56	767.098	8	972.383	17	1260.64	39
AALF016901-PA |protein_coding|JXUM01S022649:271:1659:-1|:AALF016901	462	48.874	4.44	1	0	High	40.0588	45.4545	26	42	26			0	1	410.591	25
AALF016914-PA |protein_coding|JXUM01S003918:88563:100060:-1|:AALF016914	795	90.605	9.41	1	0.0061287	High	6.11778	44.0252	25	26	25			40.99	3	61.77	22
AALF016915-PA eukaryotic peptide chain release factor subunit|protein_coding|JXUM01	437	48.95	6.09	1	0	High	32.5701	41.4188	13	27	13	394.401	3	0	2	0	9
AALF016955-PA S-adenosylmethionine synthase|protein_coding|JXUM01S003919:10131:2150	404	44.693	6.34	1	0.00535332	High	7.01285	54.9505	15	19	15	38.73	1	26.83	1	0	13
AALF016957-PA predicted protein|protein_coding|JXUM01S003919:64466:65095:-1|:AALF01	209	23.56	5.16	1	0	High	56.2616	45.933	20	59	20	303.219	3	354.893	5	682.901	18
AALF016959-PA Amino acid transporter|protein_coding|JXUM01S003919:91373:111328:-1|:	507	55.187	8.29	1	0.00647733	High	5.61155	53.8462	27	43	27	79.46	4	0	4	0	20
AALF016966-PA Putative rho-like protein|protein_coding|JXUM01S003920:137707:147049:	186	21.067	8.22	1	0.00321958	High	9.54992	33.3333	6	7	6	122.333	3	65.8	2	0	2
AALF016967-PA |protein_coding|JXUM01S003920:149695:150912:-1|:AALF016967	358	39.865	7.55	1	0.00383632	High	9.3372	45.5307	15	20	1	80.79	1	64.68	2	0	12
AALF016979-PA DEAD box ATP-dependent RNA helicase|protein_coding|JXUM01S000073:7430	761	84.56	9.57	1	0	High	83.4813	41.1301	32	64	30	642.177	6	557.74	11	278.05	18
AALF016984-PA V-type proton ATPase subunit a|protein_coding|JXUM01S003922:27070:635	860	97.671	6.77	1	0.00154679	High	15.146	59.8837	48	76	20	63.84	5	66.81	5	61.2333	39
AALF017014-PA Isocitrate dehydrogenase [NADP]|protein_coding|JXUM01S004007:79256:87	443	50.155	8.46	1	0	High	55.9552	52.3702	29	48	27	417.821	10	370.357	10	0	12
AALF017015-PA NADP transhydrogenase|protein_coding|JXUM01S004007:95319:130658:1|:AA	1120	117.876	8.1	1	0.00154679	High	16.3577	55.8036	43	60	43	99.37	4	101.237	7	39.12	32
AALF017030-PA |protein_coding|JXUM01S000451:141137:141800:1|:AALF017030	200	22.234	6.68	1	0	High	34.633	74.5	13	26	13	217.01	4	179.75	2	467.491	9
AALF017106-PA |protein_coding|JXUM01S000461:72603:96483:-1|:AALF017106	759	86.304	6.6	1	0.0061287	High	6.09096	40.3162	36	54	36	0	1	0	1	73.48	34
AALF017125-PA Mitochondrial import inner membrane translocase subunit TIM44|protein	433	48.839	6.09	1	0.00154679	High	29.3466	57.5058	26	41	26	0	2	0	2	291.659	22
AALF017128-PA |protein_coding|JXUM01S003969:115621:116461:-1|:AALF017128	229	25.34	6.54	1	0	High	42.749	53.7118	21	37	21	172.855	6	171.33	6	219.139	14
AALF017132-PA high density lipoprotien binding protein / vigilin|protein_coding|JXU	1248	139.983	6.34	1	0	High	196.387	64.3429	89	167	6	293.281	12	643.944	14	1665.68	70
AALF017139-PA |protein_coding|JXUM01S003971:2301:12305:1|:AALF017139	164	18.924	10.52	1	0	High	40.9655	45.7317	13	34	13	122.007	1	287.708	6	334.491	8
AALF017141-PA |protein_coding|JXUM01S003971:25823:27073:1|:AALF017141	416	43.467	7.33	1	0.00154679	High	27.966	46.875	17	27	17	108.214	4	211.025	5	123.67	10
AALF017214-PA |protein_coding|JXUM01S000457:9061:34446:1|:AALF017214	2470	273.505	7.01	1	0.0061287	High	6.03227	42.3482	75	109	39	0	4	0	2	95.71	69
AALF017229-PA |protein_coding|JXUM01S004001:139186:153169:1|:AALF017229	479	53.111	8.5	1	0.00457928	High	8.63963	56.9937	28	45	21	0	4	149.45	1	0	23
AALF017264-PA |protein_coding|JXUM01S004008:75879:77042:1|:AALF017264	330	36.309	5.05	1	0.0091617	High	4.37932	47.8788	17	29	17	21.64	3	112.95	2	0	12
AALF017265-PA |protein_coding|JXUM01S004008:89569:101782:-1|:AALF017265	116	12.521	6.51	1	0.00535332	High	6.57582	75	5	10	5	0	2	77.8256	1	0	2
AALF017279-PA |protein_coding|JXUM01S004009:20275:23018:1|:AALF017279	602	64.766	7.85	1	0	High	52.1814	55.6478	36	55	1	158.375	2	290.701	6	501.38	30
AALF017328-PA xaa-pro dipeptidase app(e.coli)|protein_coding|JXUM01S004017:810:2513	525	57.964	6.98	1	0.00647733	High	5.70599	43.8095	19	27	19	67.91	1			0	18
AALF017330-PA purine biosynthesis protein 6, pur6|protein_coding|JXUM01S004017:4286	427	47.255	7.97	1	0.0079033	High	4.63123	32.5527	18	31	18	77.31	3	141.717	3	0	13
AALF017332-PA |protein_coding|JXUM01S004017:85428:108258:1|:AALF017332	1327	148.392	6.81	1	0.00276625	High	11.9532	52.3738	57	76	57	69.29	3	0	4	94.16	50
AALF017334-PA 40S ribosomal protein S13|protein_coding|JXUM01S004017:148148:148860:	151	17.175	10.51	1	0	High	40.478	60.9272	20	34	20	338.406	5	193.08	9	82.24	9
AALF017346-PA |protein_coding|JXUM01S000467:178625:179155:-1|:AALF017346	122	13.602	4.97	1	0.00582936	High	6.32799	11.4754	2	4	2					133.82	2
AALF017348-PA |protein_coding|JXUM01S000467:233576:247838:-1|:AALF017348	487	51.978	8.34	1	0	High	52.3954	79.6715	32	62	31	96.07	3	121.45	4	652.378	25
AALF017363-PA |protein_coding|JXUM01S004029:144801:145848:-1|:AALF017363	327	36.873	7.83	1	0.00154679	High	29.1684	59.0214	20	34	20	202.849	3	407.956	6	0	14
AALF017372-PA |protein_coding|JXUM01S004035:56087:59102:1|:AALF017372	243	27.462	5.91	1	0.00716332	High	5.34517	47.3251	10	13	10	0	1	63.5	1	0	8
AALF017400-PA serine/threonine protein kinase|protein_coding|JXUM01S004042:107593:1	617	69.403	5.14	1	0.00276625	High	11.024	59.3193	21	35	21	35.79	1	63.04	3	0	17
AALF017408-PA |protein_coding|JXUM01S004039:145716:146667:-1|:AALF017408	295	32.312	5.39	1	0.00154679	High	30.0612	42.7119	12	15	12					287.271	12
AALF017409-PA Putative isovaleryl-coa dehydrogenase|protein_coding|JXUM01S004044:29	420	45.48	8.15	1	0.00276625	High	11.4277	47.1429	14	16	2	46.28	5	87.08	2	55.16	7
AALF017418-PA |protein_coding|JXUM01S000459:258118:259349:1|:AALF017418	389	42.357	4.96	1	0.00154679	High	13.1816	51.671	18	27	18	0	1	213.383	3	0	14
AALF017421-PA |protein_coding|JXUM01S000459:292371:307990:1|:AALF017421	195	21.483	6.37	1	0.00716332	High	5.55773	34.359	6	6	6					80.98	6
AALF017448-PA |protein_coding|JXUM01S004054:76289:84608:-1|:AALF017448	161	17.911	7.28	1	0	High	42.4122	68.9441	16	25	16	30.91	2	101.78	1	331.547	14
AALF017462-PA |protein_coding|JXUM01S004065:31533:41842:1|:AALF017462	436	52.21	9.64	1	0.00535332	High	7.10144	17.2018	5	5	5	96.96	1			19.02	4
AALF017480-PA kinesin eg-5|protein_coding|JXUM01S004062:127394:147739:-1|:AALF01748	1040	118.686	6.24	1	0.00457928	High	8.5547	40.5769	36	54	8	0	2	108.103	3	36.28	32
AALF017481-PA |protein_coding|JXUM01S004060:54382:55995:-1|:AALF017481	495	54.699	4.67	1	0.00154679	High	29.245	47.8788	14	33	4	134.85	3	117.547	4	83.93	8
AALF017515-PA Tyrosine--tRNA ligase|protein_coding|JXUM01S004072:12830:14463:-1|:AA	525	58.649	6.49	1	0	High	42.0044	57.5238	29	49	29	108.18	4	168.53	3	322.28	24
AALF017522-PA Glutamyl-tRNA(Gln) amidotransferase subunit A, mitochondrial|protein_	494	54.17	6.46	1	0.00276625	High	10.7214	50	17	22	7	71.11	5	74.35	2	0	10
AALF017526-PA |protein_coding|JXUM01S000060:559717:575292:1|:AALF017526	974	106.379	7.18	1	0.00321958	High	9.76544	42.4025	35	56	35			89.65	3	49.15	32
AALF017546-PA |protein_coding|JXUM01S004075:41381:42499:-1|:AALF017546	372	41.712	6.79	1	0.00276625	High	10.761	50.2688	12	18	12	79.81	1	0	1	54.44	10
AALF017560-PA |protein_coding|JXUM01S004074:102522:110737:1|:AALF017560	216	24.198	4.55	1	0.00154679	High	13.013	15.7407	4	21	4					412.23	4
AALF017590-PA Putative zinc-binding protein of the histidine triad hit family|prote	127	13.919	6.64	1	0.00154679	High	23.3533	41.7323	7	16	1			304.04	3	0	4
AALF017591-PA Putative small gtpase mediated signal transduction|protein_coding|JXU	249	27.236	6.73	1	0.0079033	High	4.59624	48.996	9	9	9	0	2	0	1	66.93	6
AALF017598-PA Histone H2B|protein_coding|JXUM01S004088:2770:3180:-1|:AALF017598	136	14.956	11.36	1	0	High	63.5148	33.0882	17	231	3	121.205	1	447.11	5	3263.01	17
AALF017599-PA Putative insect protein|protein_coding|JXUM01S004088:44730:45255:-1|:	150	16.418	9.77	1	0.00276625	High	11.3642	58	10	25	10	72.65	1	0	1	75.7	9
AALF017608-PA |protein_coding|JXUM01S004104:149331:169435:1|:AALF017608	1321	145.751	6.42	1	0.00154679	High	25.6541	51.779	50	73	50	206.81	6	347.275	5	0	40
AALF017619-PA |protein_coding|JXUM01S000473:413690:415416:1|:AALF017619	246	26.267	8.9	1	0.00716332	High	5.2885	60.9756	12	17	12	37.63	3			43.31	9
AALF017623-PA cytochrome P450|protein_coding|JXUM01S004105:138086:139747:-1|:AALF01	533	60.812	7.28	1	0.00647733	High	5.83326	50.6567	24	30	3	0	1	50.82	1	0	22
AALF017624-PA |protein_coding|JXUM01S004105:149805:151457:-1|:AALF017624	530	60.613	8.21	1	0.0061287	High	5.87583	37.7358	17	25	11	0	2	50.82	2	0	13
AALF017645-PA 26S proteasome regulatory subunit 7, psd7|protein_coding|JXUM01S00047	335	37.714	6.48	1	0	High	52.6686	61.791	20	34	20	393.846	5	330.043	4	0	13
AALF017647-PA Putative mitochondrial ribosomal protein mrps25|protein_coding|JXUM01	168	19.238	9.23	1	0.0061287	High	5.95705	57.7381	18	24	18	16.36	1	0	1	114.387	16
AALF017651-PA Alpha-mannosidase|protein_coding|JXUM01S004101:10600:30871:1|:AALF017	1140	129.893	6.81	1	0.00321958	High	10.4597	44.1228	43	52	43	0	3	0	1	123.07	39
AALF017652-PA nova|protein_coding|JXUM01S004101:65640:91954:-1|:AALF017652	480	49.531	7.8	1	0	High	32.351	51.25	23	39	23	239.68	5	176.797	5	337.405	15
AALF017657-PA eukaryotic peptide chain release factor GTP-binding subunit (erf2) (t	652	72.116	6.15	1	0.00154679	High	14.0581	48.9264	23	31	21	0	1	101.183	2	105.483	20
AALF017673-PA hydroxyacylglutathione hydrolase|protein_coding|JXUM01S000474:69495:7	263	29.314	6.35	1	0	High	41.5454	44.4867	14	43	14					552.653	14
AALF017713-PA Putative secreted protein|protein_coding|JXUM01S004135:124067:124941:	230	25.737	6.23	1	0.0061287	High	5.86385	67.8261	6	12	6			81.77	4	0	3
AALF017733-PA uridine phosphorylase|protein_coding|JXUM01S004133:3763:5810:-1|:AALF	284	31.674	7.3	1	0.00154679	High	28.0211	72.5352	17	35	17	285.02	3	27.32	3	193.49	14
AALF017743-PA |protein_coding|JXUM01S004137:1617:2643:-1|:AALF017743	273	31.301	7.39	1	0.00154679	High	25.6153	63.7363	19	24	19	169.58	6	106.37	1	99.78	15
AALF017747-PA |protein_coding|JXUM01S004137:38551:39081:1|:AALF017747	122	13.616	4.97	1	0.00582936	High	6.32799	11.4754	2	4	2					133.82	2
AALF017782-PA |protein_coding|JXUM01S004152:98857:121228:1|:AALF017782	987	107.026	5.07	1	0.00154679	High	19.7867	30.8004	20	31	7	290.785	4			0	16
AALF017833-PA |protein_coding|JXUM01S004161:136830:137240:1|:AALF017833	136	15.104	9.52	1	0.00154679	High	23.7736	47.0588	13	21	2			93.83	5	245.249	10
AALF017834-PA |protein_coding|JXUM01S004166:8731:10426:-1|:AALF017834	425	47.376	8.87	1	0.00154679	High	28.1239	58.5882	20	23	19	115.13	4	112.19	4	72.29	13
AALF017868-PA |protein_coding|JXUM01S000480:143449:151968:-1|:AALF017868	653	72.68	4.82	1	0.00834879	High	4.53836	54.8239	30	64	30	0	1	175.037	2	0	27
AALF017876-PA Putative transporter abc superfamily|protein_coding|JXUM01S004173:111	713	79.295	6.14	1	0.00154679	High	16.3439	35.7644	20	31	20	83.42	3	224.44	5	113.21	16
AALF017904-PA |protein_coding|JXUM01S004184:47891:48751:1|:AALF017904	286	31.367	9.23	1	0.00154679	High	14.9223	55.9441	22	64	22	0	1	111.14	2	271.77	21
AALF017989-PA |protein_coding|JXUM01S004213:10022:26336:1|:AALF017989	862	95.391	7.77	1	0	High	35.9019	50.232	39	66	4	0	2	93.3779	4	603.972	34
AALF017994-PA saposin|protein_coding|JXUM01S004209:91391:94775:1|:AALF017994	937	105.392	5	1	0	High	158.733	80.0427	110	404	110	86.23	11	1075.71	24	1375.21	97
AALF018023-PA Putative cpij000247 syntaxin|protein_coding|JXUM01S000489:104361:1046	75	8.822	6.54	1	0.00535332	High	7.03857	52	3	6	3					167.731	3
AALF018047-PA beta-hexosaminidase|protein_coding|JXUM01S004229:5356:22803:-1|:AALF0	696	79.127	6.49	1	0.00154679	High	18.3837	56.8966	37	55	37	28.84	6	83.1133	3	124.363	29
AALF018057-PA |protein_coding|JXUM01S000051:122314:122775:-1|:AALF018057	153	17.022	8.59	1	0	High	47.6275	82.3529	20	67	20	108.94	1	173.97	3	366.659	16
AALF018076-PA Tpi: triosephosphate isomerase|protein_coding|JXUM01S000497:428654:42	247	26.303	6.34	1	0	High	270.888	91.9028	56	186	4	1991.42	16	1397.79	18	2716.19	37
AALF018082-PA |protein_coding|JXUM01S004236:16812:17729:1|:AALF018082	305	33.789	7.91	1	0.00154679	High	15.2263	34.4262	7	13	7	76.3	2	155.7	1	0	4
AALF018085-PA glutathione transferase|protein_coding|JXUM01S004232:21430:22332:1|:A	224	25.106	6.54	1	0.0091617	High	4.399	48.6607	8	8	7	18.95	1	27.48	1	0	6
AALF018110-PA |protein_coding|JXUM01S000491:250162:254884:-1|:AALF018110	1385	153.064	5.95	1	0	High	34.2255	44.4043	61	90	5	172.36	9	210.69	5	15.32	47
AALF018136-PA AMP dependent ligase|protein_coding|JXUM01S000493:117243:140742:1|:AA	528	58.482	8.66	1	0.00154679	High	13.0075	53.5985	26	39	26	66.38	4	179.667	2	0	20
AALF018154-PA |protein_coding|JXUM01S000492:97272:97481:1|:AALF018154	69	7.724	9.38	1	0	High	59.0547	81.1594	19	104	8	71.7833	1	140.153	3	1490.89	19
AALF018188-PA Putative 26s proteasome regulatory complex subunit rpn11|protein_codi	311	34.622	6.13	1	0	High	53.8269	66.5595	19	45	19	95.89	2	1220.49	6	0	11
AALF018202-PA cdk1|protein_coding|JXUM01S000494:367577:368221:1|:AALF018202	214	24.898	8.5	1	0	High	35.5084	56.0748	11	16	11	231.82	3	92.25	2	74.42	8
AALF018204-PA RNA binding motif protein 4,lark|protein_coding|JXUM01S000494:407166:	223	25.509	7.68	1	0	High	51.7883	53.8117	24	54	24	149.207	1	102.45	1	508.917	24
AALF018214-PA |protein_coding|JXUM01S004271:51099:64793:-1|:AALF018214	324	35.726	5.76	1	0.00535332	High	6.46953	43.5185	13	18	13	0	1	76.48	1	42.92	11
AALF018216-PA |protein_coding|JXUM01S004271:102278:103896:-1|:AALF018216	321	37.377	5.11	1	0.00647733	High	5.6412	32.3988	6	7	6	37.28	1	90.78	2	0	4
AALF018217-PA Putative signal recognition particle protein 14|protein_coding|JXUM01	109	12.313	10.24	1	0.00154679	High	23.6618	40.367	8	18	8	169.423	1	104.64	1	301.315	8
AALF018237-PA |protein_coding|JXUM01S004282:72667:73215:1|:AALF018237	136	15.686	6.77	1	0.00154679	High	14.4113	63.9706	14	24	14	19.74	2	0	1	157.53	13
AALF018238-PA |protein_coding|JXUM01S004282:87356:89879:-1|:AALF018238	200	22.035	6.93	1	0.00154679	High	17.6203	63	8	26	8	60.32	3			371.27	6
AALF018239-PA |protein_coding|JXUM01S004282:107720:122078:1|:AALF018239	559	60.697	8.51	1	0	High	47.9606	55.0984	31	69	3	81.87	5	32.9	1	974.621	26
AALF018244-PA adhesion regulating molecule 1 (110 kda cell membrane glycoprotein)|p	445	46.859	6.2	1	0	High	56.6363	59.3258	32	72	32	66.05	2	179.07	3	999.279	28
AALF018252-PA eukaryotic translation initiation factor 4 gamma|protein_coding|JXUM0	1179	131.258	6.99	1	0.00154679	High	31.4814	50.1272	65	124	65	63.95	7	73.2265	2	335.695	56
AALF018261-PA Exo1: exocyst complex component 1|protein_coding|JXUM01S000495:358480	948	109.522	7.18	1	0.00535332	High	7.35472	49.8945	37	71	37			107.37	1	0	36
AALF018287-PA Histone H2A|protein_coding|JXUM01S000503:348641:349021:-1|:AALF018287	126	13.572	10.86	1	0	High	755.571	76.9841	102	1760	31	6422.8	18	36940.1	48	12499.1	77
AALF018290-PA Malic enzyme|protein_coding|JXUM01S000503:398394:421782:-1|:AALF01829	624	68.847	7.12	1	0	High	69.6986	60.7372	27	43	27	463.957	12	438.384	4	88.85	14
AALF018300-PA Pyruvate dehydrogenase E1 component subunit alpha|protein_coding|JXUM	399	43.361	7.83	1	0	High	45.0135	58.396	20	34	20	111.66	3	75.75	3	271.89	17
AALF018303-PA sulfide quinone reductase|protein_coding|JXUM01S000506:279857:296935:	401	44.337	9.25	1	0	High	37.584	68.0798	32	53	4	95.3933	3	305.3	7	259.11	26
AALF018317-PA Delta-aminolevulinic acid dehydratase|protein_coding|JXUM01S004292:13	361	39.648	6.71	1	0.00321958	High	9.68829	65.374	16	21	16	28.08	2	168.711	4	0	11
AALF018319-PA Cytochrome b-c1 complex subunit Rieske, mitochondrial|protein_coding|	266	28.182	8.62	1	0	High	87.7686	72.1805	35	101	35	51.1	1	103.82	3	1902	34
AALF018320-PA Putative lupus la protein|protein_coding|JXUM01S000048:743310:744606:	397	46.021	5.87	1	0	High	106.966	51.6373	26	55	26	437.49	9	619.874	9	432.804	12
AALF018321-PA |protein_coding|JXUM01S000048:745200:746063:1|:AALF018321	287	31.543	4.83	1	0.00154679	High	18.9413	53.3101	16	27	16			0	2	383.498	14
AALF018322-PA |protein_coding|JXUM01S000048:754260:755825:1|:AALF018322	500	56.684	7.44	1	0.00231303	High	12.7025	36.6	15	22	15	0	2	0	1	207.119	12
AALF018337-PA Serrate RNA effector molecule homolog (Arsenite-resistance protein 2	930	106.545	5.17	1	0	High	37.1596	33.3333	26	36	26	171.09	4	0	1	307.59	22
AALF018345-PA |protein_coding|JXUM01S004312:80822:97353:-1|:AALF018345	1005	113.244	9.76	1	0.00457928	High	8.37932	42.2886	36	50	36	0	2	0	4	70.4833	30
AALF018368-PA fuse-binding protein-interacting repressor siahbp1|protein_coding|JXU	674	73.1	6.37	1	0	High	31.9843	67.6558	59	92	59	106.917	7	146.229	3	215.358	51
AALF018369-PA |protein_coding|JXUM01S004319:76728:81778:-1|:AALF018369	148	17.429	9.32	1	0.00457928	High	7.93843	68.9189	9	14	9	0	2	126.51	1	0	6
AALF018403-PA eukaryotic translation elongation factor|protein_coding|JXUM01S004328	1172	130.685	6.3	1	0	High	646.331	72.4403	186	763	8	4357.09	32	3164.63	40	10557.4	151
AALF018404-PA |protein_coding|JXUM01S004328:87374:89416:-1|:AALF018404	375	41.818	7.58	1	0	High	79.481	59.7333	27	50	27	307.475	6	301.9	5	478.932	19
AALF018407-PA |protein_coding|JXUM01S004328:96219:98925:1|:AALF018407	810	91.393	6.37	1	0.00154679	High	16.0753	36.7901	22	33	2	0	1	177.57	2	77.23	19
AALF018428-PA Transcription elongation factor SPT4|protein_coding|JXUM01S004335:274	116	13.483	8.27	1	0.00716332	High	5.35794	44.8276	6	8	6					70.44	6
AALF018429-PA |protein_coding|JXUM01S004335:38576:39144:-1|:AALF018429	128	14.488	5.06	1	0.0079033	High	4.61259	71.0938	14	19	14	0	1	157.52	1	0	12
AALF018432-PA Poly [ADP-ribose] polymerase|protein_coding|JXUM01S004335:126039:1284	745	84.512	8.24	1	0	High	103.213	53.1544	33	79	1	662.14	10	314.689	6	219.463	20
AALF018436-PA Enolase-phosphatase E1 (EC 3.1.3.77)(2,3-diketo-5-methylthio-1-phosph	1150	124.847	4.41	1	0	High	153.261	24.6087	35	116	35	1027.2	9	1124.51	15	1509.61	17
AALF018446-PA |protein_coding|JXUM01S004336:40258:50438:-1|:AALF018446	630	68.951	7.83	1	0.00716332	High	5.36716	60.6349	35	55	1	50.66	3	0	1	89.32	31
AALF018447-PA GTP-binding nuclear protein|protein_coding|JXUM01S004330:114057:12930	214	24.453	7.81	1	0	High	99.0493	79.9065	27	84	27	828.204	10	611.973	5	516.361	15
AALF018453-PA Delta-aminolevulinic acid dehydratase|protein_coding|JXUM01S000502:15	327	36.028	6.64	1	0.00321958	High	9.6716	59.0214	13	18	13	28.08	2	168.711	4	0	8
AALF018469-PA suppressor of actin (sac)|protein_coding|JXUM01S004338:42519:75918:-1	1135	125.178	6.07	1	0.00321958	High	9.67199	52.8634	53	85	29	0	7	38.01	5	117.43	43
AALF018470-PA |protein_coding|JXUM01S004340:1873:18447:-1|:AALF018470	2263	250.711	4.98	1	0.00750821	High	4.93906	31.8604	49	67	49	0	3			107.07	47
AALF018472-PA |protein_coding|JXUM01S004340:38574:62033:-1|:AALF018472	617	70.144	6.06	1	0.00154679	High	13.9269	35.1702	23	30	23	53.12	2	126.49	4	35.2145	18
AALF018474-PA nnp-1 protein (novel nuclear protein 1) (nop52)|protein_coding|JXUM01	696	80.057	9.17	1	0.00154679	High	15.9351	25.5747	18	39	18	27.85	1	128.26	3	45.25	15
AALF018478-PA ATP-dependent RNA helicase|protein_coding|JXUM01S004340:135044:143724	1211	136.697	6.87	1	0.00647733	High	5.63569	27.3328	27	35	27	43.57	4	35.86	4	41.56	20
AALF018506-PA Density-regulated protein|protein_coding|JXUM01S004392:442:1056:1|:AA	204	22.038	5.41	1	0.00321958	High	9.7815	37.7451	8	22	8					408.94	8
AALF018518-PA chloride intracellular channel|protein_coding|JXUM01S004359:55662:665	209	23.997	7.49	1	0	High	36.3121	78.4689	18	33	18	243.59	3	100.203	4	101.8	12
AALF018531-PA loqs: loquacious|protein_coding|JXUM01S004362:7067:20400:1|:AALF01853	395	43.478	8.19	1	0	High	72.5535	75.1899	41	63	41	311.316	8	364.707	5	364.504	30
AALF018534-PA |protein_coding|JXUM01S004363:19781:20164:1|:AALF018534	127	14.339	7.33	1	0.00440806	High	9.25382	33.8583	3	5	3	148.92	3
AALF018536-PA Dolichyl-diphosphooligosaccharide--protein glycosyltransferase 48 kDa	448	49.346	5.59	1	0.00154679	High	26.5003	47.9911	20	28	20	155.96	4	0	2	149.6	15
AALF018542-PA |protein_coding|JXUM01S004370:10557:11269:1|:AALF018542	183	20.275	5.63	1	0.00321958	High	9.95078	71.0383	9	11	2			99.98	3	24.64	6
AALF018589-PA |protein_coding|JXUM01S000049:170580:180282:-1|:AALF018589	409	45.299	5.91	1	0	High	225.724	76.7726	65	151	5	927.91	13	985.54	19	1468.66	44
AALF018590-PA |protein_coding|JXUM01S000049:228904:293721:-1|:AALF018590	258	26.955	8.92	1	0.00154679	High	15.3318	70.5426	20	30	20			0	1	156.09	19
AALF018614-PA Succinate dehydrogenase [ubiquinone] flavoprotein subunit, mitochondr	658	71.88	6.9	1	0	High	60.5601	56.6869	36	66	36	277.03	6	714.034	6	358.02	27
AALF018615-PA Acyl carrier protein|protein_coding|JXUM01S004389:70950:77953:-1|:AAL	193	22.231	7.3	1	0.00647733	High	5.79339	41.9689	4	9	4	174.44	1	68.57	2	0	2
AALF018617-PA DNA-directed RNA polymerase subunit|protein_coding|JXUM01S004389:1121	1378	153.338	8.46	1	0.00457928	High	8.46947	60.0871	67	116	67	0	8	85.89	5	0	57
AALF018632-PA |protein_coding|JXUM01S000505:179854:180923:1|:AALF018632	256	29.147	5.58	1	0.00457928	High	8.46944	61.3281	15	25	12	55.86	3	56.94	2	0	12
AALF018663-PA |protein_coding|JXUM01S000511:5263:50755:1|:AALF018663	570	63.237	8.78	1	0.00154679	High	21.7587	58.4211	27	38	2	159.8	6	77.34	3	20.85	20
AALF018682-PA AAEL004835-PA|protein_coding|JXUM01S004407:94315:95918:1|:AALF018682	123	13.611	8.57	1	0.00154679	High	25.3741	60.9756	11	22	11	111.72	2	233.268	1	65.6567	8
AALF018684-PA |protein_coding|JXUM01S004407:112679:113221:1|:AALF018684	123	13.826	9.57	1	0	High	36.0553	76.4228	12	22	12	195.1	2	143.8	4	94.8467	6
AALF018688-PA |protein_coding|JXUM01S004400:34765:36573:1|:AALF018688	583	64.298	6.23	1	0.00321958	High	9.83192	37.2213	14	16	14	0	1	83.42	2	0	11
AALF018689-PA |protein_coding|JXUM01S004399:6354:24930:-1|:AALF018689	2349	246.106	7.59	1	0.00154679	High	17.8481	47.9353	89	147	12	0	5	212.633	11	54.25	76
AALF018701-PA Ribosomal protein L19|protein_coding|JXUM01S000510:717:6227:1|:AALF01	227	26.734	11.34	1	0	High	101.714	43.1718	24	57	24	411.948	4	327.864	11	665.25	12
AALF018719-PA |protein_coding|JXUM01S004408:122726:139225:1|:AALF018719	407	44.868	8.87	1	0.00535332	High	6.95188	35.6265	9	11	9			64.91	2	0	7
AALF018729-PA |protein_coding|JXUM01S000514:238320:269524:-1|:AALF018729	1217	130.839	5.38	1	0.00154679	High	24.2361	46.6721	46	77	46	0	3	75.04	3	162.18	42
AALF018738-PA spermidine synthase|protein_coding|JXUM01S004411:139536:144015:-1|:AA	283	31.964	6.98	1	0.00154679	High	17.0003	74.9117	12	14	12	117.333	2	112.13	2	31.1	8
AALF018740-PA |protein_coding|JXUM01S004414:71408:80729:-1|:AALF018740	596	64.668	9.82	1	0	High	85.4838	55.5369	37	66	1	427.739	10	308.98	4	410.377	26
AALF018788-PA Putative 40s ribosomal protein s30|protein_coding|JXUM01S004429:41873	132	14.348	10.24	1	0	High	49.1394	44.697	19	70	19	70.43	2	190.753	4	772.911	18
AALF018795-PA |protein_coding|JXUM01S004438:123360:124238:1|:AALF018795	268	29.412	8.31	1	0.00750821	High	4.69015	46.2687	11	14	4	60.85	3	0	2	0	6
AALF018796-PA DNA polymerase v|protein_coding|JXUM01S004430:14551:28037:1|:AALF0187	1185	134.629	6.39	1	0.00154679	High	13.9048	51.3924	58	91	29	83.2967	9	52.82	3	87.17	47
AALF018805-PA predicted protein|protein_coding|JXUM01S004433:35965:41183:-1|:AALF01	471	53.653	6.89	1	0.00154679	High	12.7585	45.4352	28	37	28	0	2	0	2	135.98	24
AALF018809-PA |protein_coding|JXUM01S004433:133999:136944:1|:AALF018809	379	43.949	4.45	1	0	High	38.3966	40.8971	19	34	19			0	2	475.67	17
AALF018886-PA Putative high mobility group non-histone protein|protein_coding|JXUM0	112	12.653	9.38	1	0	High	80.2519	50.8929	15	81	15	259.293	2	1137.3	9	403.268	9
AALF018893-PA Histone H3|protein_coding|JXUM01S000035:455043:455453:1|:AALF018893	136	15.319	11.27	1	0	High	78.2212	79.4118	28	180	3	271.416	5	284.687	10	1052.41	26
AALF018904-PA |protein_coding|JXUM01S000046:389518:421708:1|:AALF018904	275	30.849	8.78	1	0.00154679	High	15.9268	60	17	31	17	0	2			393.647	15
AALF018917-PA polyribonucleotide nucleotidyltransferase|protein_coding|JXUM01S00445	788	86.669	8.47	1	0.00535332	High	7.11529	44.4162	29	56	29	0	2	90.03	4	0	24
AALF018955-PA microtubule associated protein xmap215|protein_coding|JXUM01S004463:1	2068	227.521	8.28	1	0.00154679	High	31.3157	48.501	101	152	101	113.77	8	223	11	54.64	82
AALF018971-PA |protein_coding|JXUM01S000521:176969:177867:-1|:AALF018971	200	23.108	11.96	1	0	High	34.7922	24	11	39	8					548.628	11
AALF018972-PA |protein_coding|JXUM01S000521:179894:190321:-1|:AALF018972	276	31.355	9.01	1	0	High	50.3692	66.3043	38	82	37	55.91	2	36.15	2	403.507	36
AALF019010-PA Fascin|protein_coding|JXUM01S004482:90497:122857:-1|:AALF019010	511	57.461	6.9	1	0	High	103.435	56.9472	33	69	33	676.97	13	508.971	9	149.81	17
AALF019013-PA |protein_coding|JXUM01S004481:137725:138969:1|:AALF019013	395	44.235	6.11	1	0.00154679	High	20.7742	47.0886	14	19	14	136.027	4	276.41	2	110.317	9
AALF019032-PA neutral alpha-glucosidase ab precursor (glucosidase ii alpha subunit)	900	102	6.02	1	0.0079033	High	4.63645	37.2222	24	33	24	0	2	50.7	1	23.01	22
AALF019046-PA prolyl endopeptidase (prolyl oligopeptidase)|protein_coding|JXUM01S00	780	89.4	6.86	1	0	High	38.8911	49.4872	34	68	34	276.12	7	359.257	3	0	25
AALF019047-PA |protein_coding|JXUM01S004491:67576:90140:-1|:AALF019047	358	41.981	9.7	1	0.00154679	High	13.739	28.4916	9	12	9	0	1	133.48	3	0	5
AALF019051-PA |protein_coding|JXUM01S004495:29345:49004:1|:AALF019051	359	39.804	7.65	1	0.00457928	High	7.96105	52.3677	17	20	17	0	4	98.33	2	0	11
AALF019081-PA sorting nexin|protein_coding|JXUM01S000518:371362:395067:1|:AALF01908	434	49.09	6.77	1	0.00154679	High	24.0871	33.871	15	24	15	87.02	4	38.65	1	208.237	11
AALF019098-PA Putative atp|protein_coding|JXUM01S004513:126888:135910:1|:AALF019098	605	68.826	7.02	1	0.00154679	High	15.1088	49.0909	29	35	29	14.01	4	176.12	6	0	20
AALF019112-PA Malic enzyme|protein_coding|JXUM01S004507:31884:52366:-1|:AALF019112	619	68.322	7.12	1	0	High	69.6986	59.1276	26	42	26	463.957	12	438.384	4	88.85	13
AALF019116-PA gonadotropin inducible transcription factor|protein_coding|JXUM01S004	863	98.898	7.46	1	0.00457928	High	8.14687	43.1054	35	65	35	0	3	79	3	45.66	29
AALF019133-PA trifunctional enzyme beta subunit (tp-beta)|protein_coding|JXUM01S000	469	50.723	9	1	0	High	32.2452	55.8635	27	42	27	139.68	4	322.312	6	0	18
AALF019138-PA Putative peroxiredoxin|protein_coding|JXUM01S000535:279732:290323:1|:	220	24.866	5.81	1	0	High	65.2195	81.8182	29	61	14	343.309	4	269.915	6	454.31	24
AALF019224-PA |protein_coding|JXUM01S000532:194623:229099:1|:AALF019224	419	48.282	7.59	1	0.00154679	High	25.058	52.9833	17	25	17	75.3233	2	169.91	5	115.58	12
AALF019236-PA |protein_coding|JXUM01S004537:5607:10089:1|:AALF019236	1121	122.77	9.91	1	0.00716332	High	5.56495	70.0268	58	92	58	0	6	0	1	64.65	51
AALF019242-PA |protein_coding|JXUM01S004548:115344:115977:-1|:AALF019242	189	20.56	9.5	1	0.00535332	High	7.18637	37.037	4	6	4					87.44	4
AALF019246-PA |protein_coding|JXUM01S004542:2690:3762:-1|:AALF019246	200	22.722	8.4	1	0.00154679	High	12.9157	57.5	11	15	11	96.3133	3	82	1	39.07	8
AALF019266-PA |protein_coding|JXUM01S004546:126291:127547:1|:AALF019266	374	44.256	5.36	1	0	High	38.0312	34.7594	19	66	19	203.938	3			1504.37	17
AALF019267-PA Signal recognition particle subunit SRP68|protein_coding|JXUM01S00454	610	69.749	7.42	1	0.00457928	High	7.7087	48.3607	27	38	27	108.336	2	45.32	2	0	23
AALF019274-PA Putative cytochrome c|protein_coding|JXUM01S004549:131031:131357:1|:A	108	11.739	9.48	1	0	High	54.2938	87.963	21	43	21	279.587	2	420.001	11	96.35	10
AALF019284-PA Histone H2B|protein_coding|JXUM01S000524:139130:139519:-1|:AALF019284	129	14.152	10.35	2	0	High	257.179	72.093	57	484	0	1196.38	9	2490.98	22	7089.5	50
AALF019291-PA |protein_coding|JXUM01S004552:20395:20779:-1|:AALF019291	69	7.767	10.51	1	0.00321958	High	10.1417	89.8551	12	15	12	0	1	62.89	4	123.59	7
AALF019333-PA DNA-directed RNA polymerase subunit|protein_coding|JXUM01S004564:1066	122	13.519	7.56	1	0.00154679	High	22.6833	34.4262	6	10	6					345.035	6
AALF019367-PA aspartyl/asparaginyl beta-hydroxylase|protein_coding|JXUM01S000530:39	767	87.671	4.73	1	0.00154679	High	13.7672	28.8136	16	27	6	86.5433	2	76.8	2	108.119	14
AALF019373-PA |protein_coding|JXUM01S004605:16137:18031:1|:AALF019373	560	64.215	9.52	1	0.00154679	High	19.5105	37.1429	16	18	16			47.4	2	253.74	14
AALF019382-PA |protein_coding|JXUM01S004574:74188:98815:1|:AALF019382	1219	136.636	4.78	1	0.00154679	High	22.288	26.0049	27	30	27	179.977	3	59.54	2	60.49	22
AALF019383-PA 26S proteasome non-ATPase regulatory subunit|protein_coding|JXUM01S00	226	24.48	5.72	1	0.00535332	High	6.60868	59.7345	13	23	13			32.22	1	98.4451	12
AALF019386-PA Putative cytochrome c oxidase subunit viia|protein_coding|JXUM01S0045	91	9.818	9.82	1	0.0061287	High	6.06326	54.9451	6	13	6			0	1	107.35	6
AALF019390-PA |protein_coding|JXUM01S004572:61274:62394:-1|:AALF019390	352	40.452	5.44	1	0.00154679	High	23.6402	54.5455	16	19	16	135.747	2	59.8	4	0	10
AALF019393-PA |protein_coding|JXUM01S004572:83194:83957:1|:AALF019393	233	25.613	4.78	1	0.00154679	High	26.4805	49.3562	10	13	2	150.91	1	74.45	1	121.6	9
AALF019397-PA Putative reticulocalbin calumenin dna supercoiling factor|protein_cod	323	38.459	4.68	1	0	High	81.5768	61.9195	33	87	33	181.277	3	31.26	2	1460.28	30
AALF019398-PA |protein_coding|JXUM01S004582:40864:58077:1|:AALF019398	171	19.763	10.7	1	0	High	55.7265	60.8187	29	94	29	98.29	4	599.591	14	650.911	16
AALF019400-PA Eukaryotic translation initiation factor 3 subunit B|protein_coding|J	710	82.54	5.74	1	0	High	40.313	38.0282	26	39	26	208.99	7	71.7603	2	171.205	18
AALF019405-PA Tpi: triosephosphate isomerase|protein_coding|JXUM01S000541:59343:604	247	26.331	6.34	1	0	High	251.605	91.0931	53	155	1	1645.48	15	1397.79	18	1945.8	34
AALF019425-PA |protein_coding|JXUM01S004587:17465:18910:1|:AALF019425	375	43.483	6.06	1	0.00321958	High	10.0934	43.2	13	21	3			0	1	188.53	12
AALF019426-PA Putative 60s ribosomal protein l32|protein_coding|JXUM01S004587:26062	134	15.874	11.19	1	0	High	75.0548	77.6119	22	94	22	0	2	1253.86	14	673.783	11
AALF019436-PA |protein_coding|JXUM01S004592:60707:68670:-1|:AALF019436	930	106.266	7.43	1	0.00154679	High	12.829	46.129	36	58	36	105.15	2	64.57	2	96.55	33
AALF019438-PA |protein_coding|JXUM01S004592:84737:115198:-1|:AALF019438	915	101.371	7.01	1	0	High	39.8451	46.6667	41	71	41	145.48	4	0	3	648.602	36
AALF019469-PA |protein_coding|JXUM01S004597:17139:17849:1|:AALF019469	216	22.391	9.67	1	0.0061287	High	6.09915	50.463	6	11	6					58.95	6
AALF019480-PA serine/threonine protein kinase|protein_coding|JXUM01S000057:268094:3	617	71.023	6.95	1	0.00276625	High	12.0876	30.7942	15	32	15			55.14	2	134.774	13
AALF019487-PA Putative leucine-rich repeat lrr protein|protein_coding|JXUM01S000537	238	26.724	8.31	1	0.00457928	High	9.02586	79.4118	23	38	23	69.1576	3	30.87	1	0	19
AALF019545-PA seryl-tRNA synthetase|protein_coding|JXUM01S004623:20603:26346:1|:AAL	500	56.077	6.44	1	0	High	92.6626	69.6	46	114	46	392.268	10	0	2	1220.93	38
AALF019547-PA |protein_coding|JXUM01S004623:38341:38747:1|:AALF019547	111	12.674	5.86	1	0.0061287	High	5.98418	56.7568	7	10	7	0	1	68.2233	2	0	4
AALF019569-PA DEAD box ATP-dependent RNA helicase|protein_coding|JXUM01S004622:7704	699	76.499	9.6	1	0	High	85.4838	60.372	41	77	5	427.739	10	308.98	5	410.377	29
AALF019572-PA Putative histone-fold protein chrac subunit|protein_coding|JXUM01S004	120	13.56	5.24	1	0.00154679	High	26.6184	54.1667	7	14	7	184.37	2	286.857	3	0	3
AALF019595-PA |protein_coding|JXUM01S004628:11181:12298:-1|:AALF019595	352	40.376	5.71	1	0.00154679	High	28.477	60.7955	18	24	18	292.996	3	59.8	4	0	11
AALF019598-PA |protein_coding|JXUM01S004628:25978:26741:1|:AALF019598	233	25.643	4.69	1	0.00154679	High	26.4802	48.4979	10	12	2	150.91	1	74.45	1	121.6	9
AALF019606-PA |protein_coding|JXUM01S004631:11302:42140:-1|:AALF019606	126	13.668	4.61	1	0.00321958	High	10.253	75.3968	13	21	13					153.25	13
AALF019615-PA Ribosomal protein L37|protein_coding|JXUM01S000545:59543:59818:-1|:AA	91	10.603	11.81	1	0.00154679	High	16.243	37.3626	5	18	2			37.89	3	82.734	3
AALF019658-PA alanyl-tRNA synthetase|protein_coding|JXUM01S004654:82437:83651:1|:AA	404	44.993	6.74	1	0.00321958	High	10.0298	52.4752	15	18	15	0	2	38.2011	3	80.81	10
AALF019660-PA DNA repair protein xp-e|protein_coding|JXUM01S004654:85960:119296:1|:	1138	126.273	5.2	1	0.00154679	High	24.8805	53.8664	42	51	42	162.407	2	80.12	3	89.66	39
AALF019668-PA |protein_coding|JXUM01S000551:376295:410511:1|:AALF019668	967	111.196	9.2	1	0.00276625	High	10.7633	42.7094	46	62	46	163.952	7	51.48	2	0	38
AALF019669-PA Isocitrate dehydrogenase [NADP]|protein_coding|JXUM01S000551:410712:4	409	45.83	6.7	1	0	High	111.431	70.9046	31	79	29	926.829	13	1169.46	14	88.4	12
AALF019673-PA Ribonuclease H1|protein_coding|JXUM01S004651:122226:126087:1|:AALF019	308	33.779	8.97	1	0.00750821	High	4.68487	52.9221	14	15	14			0	1	80.67	13
AALF019693-PA Trehalose 6-phosphate phosphatase|protein_coding|JXUM01S004652:8159:9	281	31.297	5.87	1	0.00457928	High	7.56794	55.1601	12	13	8	0	1	107.74	3	0	8
AALF019696-PA microsomal glutathione s-transferase|protein_coding|JXUM01S004646:188	149	17.296	9.6	1	0.00321958	High	10.3047	79.8658	15	26	15			0	1	138.797	15
AALF019698-PA |protein_coding|JXUM01S004646:99612:117516:-1|:AALF019698	316	34.793	6.39	1	0.0091617	High	4.45518	40.8228	9	10	2	51.89	3	46.34	3	0	4
AALF019709-PA endo beta n-acetylglucosaminidase|protein_coding|JXUM01S004655:31967:	603	69.679	7.49	1	0.00154679	High	29.4389	42.7861	22	40	22	182.65	7	67.65	3	161.426	14
AALF019710-PA |protein_coding|JXUM01S004655:73962:92509:-1|:AALF019710	2013	223.54	6.58	1	0.00457928	High	7.50816	65.8718	135	239	74	90.69	6	0	10	37	123
AALF019746-PA |protein_coding|JXUM01S000553:89189:92389:1|:AALF019746	1045	111.021	6.14	1	0.00716332	High	5.28477	31.4833	29	43	18	0	3	0	2	63.67	24
AALF019773-PA |protein_coding|JXUM01S000059:676811:700338:-1|:AALF019773	359	41.165	6.23	1	0.00154679	High	21.4843	49.0251	11	23	11	182.33	5	0	1	0	6
AALF019786-PA NADH dehydrogenase [ubiquinone] 1 alpha subcomplex subunit 8|protein_	175	19.972	6.21	1	0	High	77.4561	70.8571	17	60	7	93.38	2			1439.84	17
AALF019830-PA cytochrome B5 (cytb5)|protein_coding|JXUM01S004697:5995:30586:1|:AALF	128	14.749	5.17	1	0.00716332	High	5.0893	48.4375	4	5	4	37.47	2			0	2
AALF019831-PA |protein_coding|JXUM01S004697:57531:103429:1|:AALF019831	459	51.898	5.72	1	0.00716332	High	5.09322	66.6667	18	26	17	37.47	3	0	1	0	14
AALF019859-PA Clip-Domain Serine Protease family B.|protein_coding|JXUM01S004710:6	229	24.791	5.58	1	0.00716332	High	5.55651	54.1485	8	10	8			0	1	63.27	7
AALF019867-PA |protein_coding|JXUM01S000554:55747:55914:1|:AALF019867	55	6.489	8.84	1	0.00154679	High	14.1404	45.4545	3	4	3	81.18	1	104.07	2
AALF019875-PA |protein_coding|JXUM01S000554:420342:420749:1|:AALF019875	135	15.351	9.07	1	0	High	77.6537	65.1852	30	147	29	40.65	1	139.659	5	2193.82	26
AALF019902-PA |protein_coding|JXUM01S004715:36225:52333:1|:AALF019902	1283	137.906	7.88	1	0.00154679	High	12.9005	51.0522	56	92	11	0	5	0	7	145.37	44
AALF019903-PA Aspartate aminotransferase|protein_coding|JXUM01S004715:59105:68558:-	449	49.615	9.58	1	0	High	125.074	65.7016	34	70	34	460.723	11	807.953	13	345.343	17
AALF019905-PA |protein_coding|JXUM01S004715:82544:112047:-1|:AALF019905	593	64.607	9.94	1	0.00457928	High	8.07226	51.602	47	72	13	71.57	2	56.219	5	0	41
AALF019953-PA Pyruvate kinase|protein_coding|JXUM01S000555:123733:136418:-1|:AALF01	960	107.119	7.02	1	0	High	162.936	63.3333	71	164	71	810.902	13	1213.27	19	740.281	53
AALF019962-PA |protein_coding|JXUM01S004739:63304:63904:-1|:AALF019962	167	18.956	7.44	1	0.00750821	High	4.88594	74.8503	10	15	10			46.41	1	38.21	9
AALF020002-PA signalosome subunit|protein_coding|JXUM01S004743:38038:39910:-1|:AALF	355	39.378	5.97	1	0.00457928	High	7.68717	41.1268	12	20	12	0	3	93.4	2	18.1	7
AALF020007-PA |protein_coding|JXUM01S004743:124143:125034:1|:AALF020007	277	31.702	8.57	1	0.00582936	High	6.30358	26.3538	7	10	7			38.08	1	29.06	6
AALF020017-PA |protein_coding|JXUM01S000063:408655:409332:1|:AALF020017	205	23.228	5.39	1	0.00276625	High	11.5747	69.7561	15	19	15	126.393	3			0	12
AALF020033-PA Condensin complex subunit 1|protein_coding|JXUM01S000557:305814:31630	1441	162.676	6.4	1	0.00647733	High	5.83221	45.4545	58	81	5	0	4	19.4	1	68.81	54
AALF020035-PA |protein_coding|JXUM01S000557:334238:346384:-1|:AALF020035	167	19.568	9.14	1	0	High	84.1544	88.024	30	68	30	170.713	2	74.1	3	1054.04	30
AALF020062-PA Casein kinase II subunit beta|protein_coding|JXUM01S004769:90603:9827	218	24.98	5.39	1	0.00321958	High	10.4959	76.6055	15	23	15	46.63	1	106.02	3	0	11
AALF020089-PA |protein_coding|JXUM01S004759:38837:41927:-1|:AALF020089	1007	99.58	8.18	1	0.00154679	High	25.946	40.9136	34	51	34	92.07	3	40.22	3	203.523	30
AALF020092-PA |protein_coding|JXUM01S004761:119312:121052:1|:AALF020092	407	45.213	6.35	1	0.00276625	High	11.6721	57.9853	24	28	24	0	1	0	3	60.1957	20
AALF020128-PA |protein_coding|JXUM01S000562:38353:47578:1|:AALF020128	168	18.984	4.89	1	0.00154679	High	14.1821	37.5	4	9	4	25.38	1			271.897	3
AALF020133-PA lysine-specific demethylase NO66 (EC 1.14.11.27)(Nucleolar protein 66	630	71.05	8.6	1	0.00154679	High	13.5599	59.8413	28	52	28	0	3	37.89	2	196.12	24
AALF020145-PA |protein_coding|JXUM01S004783:91959:111037:1|:AALF020145	466	51.163	6.13	1	0.00276625	High	11.426	43.3476	17	40	17	0	1	201.9	2	51.48	15
AALF020159-PA importin beta-1|protein_coding|JXUM01S000566:251389:262902:-1|:AALF02	754	83.916	5.07	1	0.00154679	High	16.3873	65.252	39	72	39	122.167	6	182.61	3	0	31
AALF020160-PA Transmembrane 9 superfamily member|protein_coding|JXUM01S000566:27901	667	75.746	7.85	1	0.00154679	High	16.1101	54.4228	33	51	33	169.617	5	0	2	158.8	28
AALF020231-PA leucine aminopeptidase|protein_coding|JXUM01S004813:100584:108353:1|:	452	48.472	5.29	1	0	High	62.2129	75	33	64	33	612.918	8	308.415	7	220.883	24
AALF020263-PA |protein_coding|JXUM01S000569:225643:241447:1|:AALF020263	453	49.036	6.95	1	0.00535332	High	6.59556	73.5099	15	30	15	67.11	2			45.29	13
AALF020267-PA ablim|protein_coding|JXUM01S000569:286726:318191:-1|:AALF020267	918	103.252	8.29	1	0.00276625	High	11.2406	43.3551	23	28	23	66.56	1			144.18	23
AALF020275-PA 60S ribosomal protein L18|protein_coding|JXUM01S004829:383:10175:1|:A	275	32.162	11.14	1	0	High	67.568	52.7273	25	57	2	311.125	5	136.297	7	178.815	17
AALF020291-PA ethanolamine-phosphate cytidylyltransferase|protein_coding|JXUM01S004	351	39.493	6.58	1	0	High	83.707	74.9288	29	52	29	457.33	7	137.55	6	557.07	23
AALF020313-PA multidrug resistance protein 2 (ATP-binding cassette protein c)|prote	1524	170.967	6.92	1	0.00154679	High	15.324	43.4383	51	69	46	99	7	0	8	86.6567	36
AALF020315-PA vesicle docking protein P115|protein_coding|JXUM01S000572:315038:3189	850	95.026	5.07	1	0.0091617	High	4.39114	52.5882	41	65	41	0	4	31.87	2	65.62	36
AALF020324-PA |protein_coding|JXUM01S004834:123159:125012:-1|:AALF020324	503	58.108	5.24	1	0.00535332	High	7.38884	61.0338	33	63	33	0	1	114.77	2	0	30
AALF020325-PA ring finger protein|protein_coding|JXUM01S004934:11027:23711:1|:AALF0	396	43.532	6.55	1	0.00647733	High	5.62196	60.3535	18	44	18	0	2			69.59	16
AALF020333-PA |protein_coding|JXUM01S004842:37534:37983:-1|:AALF020333	149	16.962	9.82	1	0.00440806	High	9.14218	44.2953	6	11	2	102.117	2			27.57	5
AALF020334-PA serine/threonine protein kinase|protein_coding|JXUM01S004842:71616:73	524	57.639	5.86	1	0.00154679	High	20.9168	36.4504	16	25	16	221.84	5			0	12
AALF020337-PA |protein_coding|JXUM01S004840:82499:83225:-1|:AALF020337	221	24.523	5.72	1	0.00154679	High	15.2909	55.6561	7	16	7	61.47	2	334.767	2	0	3
AALF020341-PA leucine-rich immune protein (Long)|protein_coding|JXUM01S004843:75709	448	52.211	5.96	1	0.00716332	High	5.54786	67.8571	23	38	19	0	1	0	2	81.74	20
AALF020358-PA short-chain dehydrogenase|protein_coding|JXUM01S004859:23487:25565:-1	350	37.791	7.62	1	0.00321958	High	10.0293	50.8571	16	19	16			70.14	2	85.78	14
AALF020368-PA serine palmitoyltransferase i|protein_coding|JXUM01S004847:13038:2047	471	52.945	7.47	1	0.00647733	High	5.60406	46.7091	16	23	16	0	1			75.43	15
AALF020387-PA heteroous nuclear ribonucleoprotein k|protein_coding|JXUM01S000575:11	434	46.211	7.47	1	0	High	203.651	78.341	77	232	77	289.14	3	661.437	12	2756.83	74
AALF020388-PA |protein_coding|JXUM01S000575:180388:181329:1|:AALF020388	272	30.452	6.38	1	0.00457928	High	7.87602	47.7941	10	10	10			96.9367	3	0	7
AALF020422-PA cystathionine beta-lyase|protein_coding|JXUM01S004870:87993:114157:1|	403	44.05	6.67	1	0	High	67.7202	72.9529	34	91	34	134.47	2	242.249	6	1228.62	28
AALF020441-PA |protein_coding|JXUM01S004875:105265:116013:1|:AALF020441	541	60.875	8.84	1	0	High	67.0588	56.7468	34	67	34	49.67	2	162.75	4	864.01	30
AALF020442-PA Histone H2B|protein_coding|JXUM01S085851:778:1164:1|:AALF020442	128	14.065	10.35	2	0	High	257.179	72.6562	57	484	0	1196.38	9	2490.98	22	7089.5	50
AALF020459-PA 60S ribosomal protein L14|protein_coding|JXUM01S004874:41502:44815:-1	178	20.486	10.99	1	0	High	66.7219	52.809	20	61	20	175.58	5	703.635	13	512.712	9
AALF020467-PA insect replication protein a|protein_coding|JXUM01S004883:78920:98355	248	26.553	5.41	1	0.00321958	High	10.2963	51.2097	13	16	13	90.72	4	0	1	0	8
AALF020468-PA Integrin beta|protein_coding|JXUM01S004883:104164:114789:-1|:AALF0204	839	91.978	6.02	1	0.00154679	High	13.747	43.6234	34	51	34	0	3	0	2	152.56	29
AALF020472-PA Protein disulfide-isomerase|protein_coding|JXUM01S000574:9627:11789:1	492	55.06	5.5	1	0	High	335.365	87.6016	77	262	77	1970.82	21	1984.79	23	2489.98	58
AALF020511-PA |protein_coding|JXUM01S000058:348025:350752:1|:AALF020511	769	86.571	5.94	1	0.00154679	High	15.2965	58.2575	34	41	15	100.63	5	0	2	50.6	28
AALF020515-PA hypoxia associated factor|protein_coding|JXUM01S000058:403837:407016:	936	106.271	8.81	1	0	High	43.8458	34.4017	30	45	30	0	1			527.267	30
AALF020521-PA metalloprotease m41 ftsh|protein_coding|JXUM01S000578:278350:300719:1	814	89.091	8.24	1	0.00154679	High	27.5969	50.86	33	44	33	49.41	2	191.38	4	118.79	28
AALF020547-PA 60S ribosomal protein L5|protein_coding|JXUM01S000581:249009:251247:1	296	33.868	9.76	1	0	High	119.637	74.3243	32	100	31	459.32	7	1020.17	12	634.891	20
AALF020551-PA |protein_coding|JXUM01S004916:1341:2548:-1|:AALF020551	376	41.526	5.48	1	0	High	393.302	96.2766	103	684	4	1689.11	20	2914.81	18	8654.1	89
AALF020552-PA actin|protein_coding|JXUM01S004916:96305:97495:1|:AALF020552	376	41.54	5.48	1	0	High	262.114	83.2447	73	615	9	1191.34	15	2307.74	15	7095.12	64
AALF020554-PA actin|protein_coding|JXUM01S004916:118603:119792:1|:AALF020554	376	41.538	5.48	1	0	High	314.754	73.1383	80	625	10	611.878	14	2857.3	16	7310.98	71
AALF020584-PA monocarboxylate transporter|protein_coding|JXUM01S000580:161300:18190	735	80.369	6.74	1	0.00457928	High	7.94519	41.9048	21	32	21	0	3	0	1	105.903	17
AALF020647-PA |protein_coding|JXUM01S000588:173747:191872:-1|:AALF020647	266	30.929	8.82	1	0.00154679	High	19.0521	66.5414	18	20	18	91.2333	3	125.537	5	0	11
AALF020652-PA origin recognition complex subunit|protein_coding|JXUM01S000588:24854	857	96.178	9.2	1	0.0079033	High	4.6377	42.9405	31	56	31	0	1	0	2	68.27	28
AALF020656-PA Proteasome subunit alpha type|protein_coding|JXUM01S000588:294689:296	261	28.825	7.28	1	0	High	65.1981	62.8352	24	40	24	81.51	1	215.58	3	686.019	20
AALF020661-PA Ubiquitin-like modifier-activating enzyme 5 (Ubiquitin-activating enz	397	43.269	4.75	1	0.0079033	High	4.62344	49.8741	13	24	13	0	1			62.55	12
AALF020666-PA |protein_coding|JXUM01S004958:117162:118763:1|:AALF020666	533	59.923	7.62	2	0.00321958	High	9.99961	44.6529	3	13	0	99.37	2			234.455	2
AALF020694-PA |protein_coding|JXUM01S004971:131128:132839:-1|:AALF020694	103	10.819	7.06	1	0.00154679	High	18.563	46.6019	4	13	4					446.784	4
AALF020703-PA |protein_coding|JXUM01S004963:7480:25984:1|:AALF020703	373	41.365	7.3	1	0	High	49.9741	63.2708	29	48	29	198.41	5	93.17	4	325.417	23
AALF020706-PA bifunctional purine biosynthesis protein|protein_coding|JXUM01S004963	531	58.271	7.87	1	0.00154679	High	30.785	65.5367	34	50	34	176.784	9	201.303	3	54.1067	25
AALF020717-PA low molecular weight protein-tyrosine-phosphatase|protein_coding|JXUM	160	18.01	6.67	1	0	High	35.6195	58.75	14	32	14	53.4763	2	141.549	3	269.392	13
AALF020727-PA calpain 4, 6, 7, invertebrate|protein_coding|JXUM01S000061:62984:1073	829	94.726	4.86	1	0.00716332	High	5.11238	33.4138	16	19	16	71.02	3	0	1	0	12
AALF020735-PA |protein_coding|JXUM01S000061:672746:702655:1|:AALF020735	615	70.254	5.49	1	0.00716332	High	5.28413	46.0163	21	34	11			70.42	1	72.8	20
AALF020750-PA SUMO-conjugating enzyme|protein_coding|JXUM01S000585:280954:281433:-1	159	18.066	8.41	1	0.00154679	High	28.6842	62.8931	12	26	12	147.28	3	195.7	4	40.06	7
AALF020776-PA |protein_coding|JXUM01S004985:55028:87194:1|:AALF020776	898	100.726	9.7	1	0.00750821	High	4.98096	71.7149	81	103	81	52.3	4	0	3	0	74
AALF020793-PA |protein_coding|JXUM01S004993:30713:31243:-1|:AALF020793	176	19.358	8	1	0	High	41.9456	76.1364	18	43	15	276.29	4	335.783	8	0	10
AALF020803-PA fructose-1,6-bisphosphatase|protein_coding|JXUM01S004996:1690:2826:1|	336	36.554	6.77	1	0.00154679	High	18.3534	36.0119	12	26	12	0	1			412.64	12
AALF020804-PA tRNA-dihydrouridine(47) synthase [NAD(P)(+)]|protein_coding|JXUM01S00	581	66.364	8.18	1	0.00154679	High	20.4461	41.136	18	23	18	0	1	44.76	1	273.664	16
AALF020807-PA protein phosphatases pp1 regulatory subunit|protein_coding|JXUM01S004	332	38.448	5.07	1	0.00647733	High	5.77568	41.8675	8	9	8	37.28	1	90.78	2	0	6
AALF020809-PA |protein_coding|JXUM01S004996:76617:93656:1|:AALF020809	324	35.738	5.76	1	0.00535332	High	6.46953	43.5185	13	18	13	0	1	76.48	1	42.92	11
AALF020835-PA |protein_coding|JXUM01S005013:102116:104810:-1|:AALF020835	763	85.32	6.61	1	0.00154679	High	16.326	48.886	36	51	4	0	3	184.173	6	0	29
AALF020841-PA DEAD box ATP-dependent RNA helicase|protein_coding|JXUM01S000592:1031	848	91.282	9.6	1	0	High	90.6599	64.033	52	140	50	453.486	8	815.458	9	170.747	38
AALF020842-PA malonyl coa-acyl carrier protein transacylase|protein_coding|JXUM01S0	398	44.387	9.04	1	0.00716332	High	5.16574	52.5126	20	70	20	28.31	3	91.84	1	20.26	17
AALF020845-PA |protein_coding|JXUM01S000592:277254:277703:-1|:AALF020845	149	16.918	5.83	1	0.00154679	High	21.574	44.9664	10	22	10	137.74	1	342.83	4	0	6
AALF020873-PA Putative ubiquitin-protein ligase|protein_coding|JXUM01S005023:56989:	153	17.62	8.37	1	0	High	46.6796	75.817	9	13	9	309.445	5	107.233	2	0	2
AALF020877-PA arginyl-tRNA synthetase|protein_coding|JXUM01S005023:120691:123683:-1	670	75.535	7.47	1	0.00321958	High	10.0636	28.3582	19	31	19	0	1	111.037	4	48.06	14
AALF020899-PA |protein_coding|JXUM01S005037:64171:71481:1|:AALF020899	291	33.72	10.23	1	0.00154679	High	14.9193	32.3024	12	30	12	39.19	1	146.45	4	216.65	9
AALF020910-PA |protein_coding|JXUM01S005036:82205:112793:1|:AALF020910	713	77.595	5.86	1	0	High	374.327	73.913	101	467	1	936.497	13	10361.6	33	6783.86	80
AALF020956-PA aspartate ammonia lyase|protein_coding|JXUM01S000065:121801:145009:1|	503	54.286	8.51	1	0	High	129.985	82.7038	50	96	50	748.751	10	1514.65	18	39.43	28
AALF020958-PA |protein_coding|JXUM01S000065:198793:199866:-1|:AALF020958	357	38.848	9.39	1	0.00154679	High	17.5905	80.3922	29	48	29	43.21	2	80.59	2	177.21	27
AALF020969-PA |protein_coding|JXUM01S000065:656824:671998:1|:AALF020969	183	21.031	5.72	1	0	High	38.8584	59.0164	14	37	2	384.01	5	364.785	5	43.79	7
AALF020979-PA |protein_coding|JXUM01S005051:19201:31447:1|:AALF020979	419	46.777	8.88	1	0	High	65.5294	76.611	35	62	15	0	3	26.07	4	674.738	29
AALF020987-PA |protein_coding|JXUM01S005059:69:8559:1|:AALF020987	592	68.654	6.58	1	0.00321958	High	10.4648	47.8041	23	27	23	0	3	90.79	4	83.5333	16
AALF020991-PA AMP deaminase|protein_coding|JXUM01S005061:54370:67083:-1|:AALF020991	666	77.273	6.33	1	0.00154679	High	20.1275	47.8979	30	40	30	87.24	5	286.48	2	38.37	25
AALF020994-PA |protein_coding|JXUM01S005060:19679:34679:-1|:AALF020994	151	16.725	5.57	1	0.00535332	High	6.97403	47.0199	7	10	7	99.75	1			0	6
AALF021009-PA |protein_coding|JXUM01S000596:186204:191741:1|:AALF021009	1622	181.338	8.34	1	0.00154679	High	24.7884	42.2318	52	83	52	0	3	112.26	5	325.815	44
AALF021012-PA cytochrome P450|protein_coding|JXUM01S000605:290508:292153:-1|:AALF02	448	51.876	8.31	1	0.00276625	High	11.1667	47.9911	22	25	4	116.133	4	0	2	0	16
AALF021024-PA Small ubiquitin-related modifier|protein_coding|JXUM01S005174:3769:40	96	10.706	5.9	1	0.00154679	High	20.2804	73.9583	12	35	12	86.43	1	124.393	4	554.73	10
AALF021036-PA Protein cueball Precursor|protein_coding|JXUM01S005070:54292:88185:1|	667	75.032	6.43	1	0.00457928	High	8.79063	44.6777	28	56	28					129.6	28
AALF021037-PA |protein_coding|JXUM01S005070:99659:112017:-1|:AALF021037	236	25.616	9.17	1	0.00276625	High	12.0977	30.0847	6	10	6					198.38	6
AALF021045-PA DNA ligase|protein_coding|JXUM01S005072:19170:32480:-1|:AALF021045	905	100.824	8.66	1	0.00154679	High	13.7127	30.9392	22	25	22	51.67	2	55.97	2	59.98	18
AALF021057-PA acetyl-coa acetyltransferase, mitochondrial (acetoacetyl-coa thiolase	502	53.926	7.44	1	0	High	45.9251	82.2709	40	61	40	207.95	5	162.02	6	227.384	30
AALF021110-PA Nucleoside diphosphate kinase|protein_coding|JXUM01S000609:44542:4517	168	18.472	8.63	1	0	High	137.289	81.5476	31	154	31	1005.94	9	1129.17	15	1488.08	18
AALF021140-PA Putative cytochrome b5|protein_coding|JXUM01S000603:356298:370414:-1|	119	13.185	5.86	1	0.00457928	High	7.60974	61.3445	5	10	5	114.43	2			0	3
AALF021177-PA Proteasome subunit beta type|protein_coding|JXUM01S005114:137119:1378	206	22.992	7.2	1	0.00154679	High	25.7297	66.0194	12	20	12	190.055	4	166.112	4	0	6
AALF021193-PA |protein_coding|JXUM01S005116:72708:91935:1|:AALF021193	588	66.341	5.34	1	0.00457928	High	7.48549	36.9048	13	24	13	71.43	1			31.26	12
AALF021215-PA |protein_coding|JXUM01S000614:103706:106177:1|:AALF021215	823	93.58	7.09	1	0.00276625	High	12.065	42.6488	41	51	41	107.56	6	0	1	0	35
AALF021243-PA Putative mitochondrial import inner membrane translocase subunit tim2	197	20.925	9.6	1	0.00321958	High	10.0281	68.0203	21	58	21	0	2	209.72	4	0	16
AALF021244-PA |protein_coding|JXUM01S000640:48355:53109:-1|:AALF021244	220	25.521	4.84	1	0.00457928	High	7.80973	30.9091	7	14	1			0	1	100.503	6
AALF021246-PA |protein_coding|JXUM01S000640:75996:109163:1|:AALF021246	255	29.132	9.82	1	0.00321958	High	9.91447	66.6667	12	15	12	0	1	135.633	3	0	8
AALF021247-PA Putative 60s ribosomal protein l24|protein_coding|JXUM01S000640:11715	153	17.341	11.22	1	0	High	51.6198	40.5229	16	39	16	105.387	3	879.173	11	342.802	7
AALF021250-PA protein disulfide isomerase|protein_coding|JXUM01S000640:152534:16807	637	71.708	8.5	1	0	High	36.9411	53.3752	34	43	34	0	2	412.35	10	68.6	24
AALF021262-PA mct-1 protein|protein_coding|JXUM01S005146:33775:34533:1|:AALF021262	182	20.497	8.84	1	0.00276625	High	11.9727	83.5165	12	17	12			78.92	1	95.2867	11
AALF021276-PA |protein_coding|JXUM01S005148:33444:34284:-1|:AALF021276	233	26.139	5.15	1	0.00154679	High	23.9127	57.5107	13	25	13	220.75	2	69.9	2	42.15	10
AALF021278-PA developmentally regulated RNA-binding protein|protein_coding|JXUM01S0	509	56.332	7.05	1	0.00154679	High	29.0561	44.2043	20	35	20	144.08	3	119.771	4	80.14	15
AALF021286-PA dynein light intermediate chain|protein_coding|JXUM01S005147:76792:88	466	51.705	5.5	1	0.00154679	High	17.5242	65.8798	28	39	28	0	1	119.94	3	213.55	24
AALF021335-PA coproporphyrinogen iii oxidase|protein_coding|JXUM01S005165:74245:947	375	42.863	7.55	1	0.00154679	High	19.3223	50.1333	20	27	20	97.1	4	149.01	3	0	15
AALF021341-PA polybromo-1|protein_coding|JXUM01S000621:10242:43055:-1|:AALF021341	1657	188.67	6.55	1	0.00321958	High	9.38235	40.857	54	69	54	48.2	4	66.36	3	22.11	47
AALF021346-PA |protein_coding|JXUM01S005167:9238:21592:1|:AALF021346	611	67.638	5.94	1	0	High	33.2507	48.4452	25	49	25	0	1	0	4	443.91	21
AALF021348-PA |protein_coding|JXUM01S005167:50642:73861:1|:AALF021348	512	57.693	6.87	1	0.00457928	High	8.61233	42.3828	19	39	7	50.48	2	40.81	3	0	14
AALF021368-PA |protein_coding|JXUM01S005180:10890:41990:-1|:AALF021368	570	63.214	8.78	1	0.00154679	High	22.8327	58.4211	27	37	2	159.8	6	77.34	3	26.22	20
AALF021377-PA importin (ran-binding protein)|protein_coding|JXUM01S005181:95716:992	972	109.458	5.24	1	0.00154679	High	30.7685	75.4115	83	124	83	229.967	13	88.9167	8	0	65
AALF021400-PA 6-phosphogluconate dehydrogenase, decarboxylating|protein_coding|JXUM	482	53.067	7.71	1	0	High	61.1268	62.2407	27	66	27	242.61	6	831.311	11	0	14
AALF021410-PA Vacuolar protein sorting-associated protein 35|protein_coding|JXUM01S	823	94.195	5.68	1	0.0091617	High	4.43396	59.2953	43	66	43	0	3	46.93	5	0	35
AALF021436-PA helicase|protein_coding|JXUM01S005198:41317:45914:1|:AALF021436	1442	164.505	6.98	1	0.00154679	High	12.9261	35.1595	51	84	50	22.61	5	185.86	3	0	44
AALF021441-PA heat shock protein 70 (hsp70)-interacting protein|protein_coding|JXUM	331	37.961	7.69	1	0.00154679	High	22.2499	55.8912	23	36	23	94.47	2	0	3	131.33	20
AALF021445-PA Putative 60s acidic ribosomal protein p1|protein_coding|JXUM01S000019	112	11.43	4.28	1	0	High	123.589	79.4643	26	69	26	1253.68	5	212.997	6	715.44	19
AALF021455-PA |protein_coding|JXUM01S000019:1035868:1073633:1|:AALF021455	759	87.644	7.28	1	0.00154679	High	24.5656	40.1845	28	70	28	0	1			419.847	27
AALF021468-PA |protein_coding|JXUM01S005201:80976:82815:-1|:AALF021468	303	34.871	6.86	1	0.00535332	High	6.93436	46.2046	12	13	12	0	2	103.3	2	0	8
AALF021481-PA |protein_coding|JXUM01S005224:85628:109113:1|:AALF021481	310	34.462	5.57	1	0.0091617	High	4.46928	67.0968	27	35	12	53.96	1			0	26
AALF021495-PA dolichol-phosphate mannosyltransferase|protein_coding|JXUM01S000618:1	239	27.047	9.09	1	0.0061287	High	5.98252	69.0377	13	16	13	55.85	1	0	2	0	10
AALF021504-PA |protein_coding|JXUM01S005212:14375:16348:-1|:AALF021504	657	72.868	4.98	1	0	High	140.454	47.9452	42	161	16	958.775	8	711.39	7	3101.29	38
AALF021540-PA |protein_coding|JXUM01S005222:65678:66244:1|:AALF021540	188	20.647	7.34	1	0.0079033	High	4.58935	47.8723	13	16	4			105.09	2	0	11
AALF021566-PA |protein_coding|JXUM01S005255:45376:55062:-1|:AALF021566	458	50.89	5.77	1	0.00276625	High	11.0867	50	20	21	1	18.61	2	99.24	3	17.2	15
AALF021653-PA |protein_coding|JXUM01S000066:42961:44091:1|:AALF021653	376	42.688	6.43	1	0.00154679	High	17.6833	55.5851	20	29	20			18.73	1	214.781	19
AALF021656-PA |protein_coding|JXUM01S000066:199451:202531:-1|:AALF021656	81	8.682	8.46	1	0.00582936	High	6.29603	44.4444	3	4	3					72.04	3
AALF021664-PA |protein_coding|JXUM01S000066:674636:691226:-1|:AALF021664	309	35.274	6.84	1	0.00154679	High	28.421	40.7767	14	30	14	127.92	3	269.003	4	0	9
AALF021671-PA |protein_coding|JXUM01S000627:386934:401741:-1|:AALF021671	1031	116.748	4.6	1	0.00535332	High	6.79328	48.4966	39	61	15	0	1	0	1	119.131	37
AALF021737-PA 60S ribosomal protein L13a|protein_coding|JXUM01S005302:3671:23768:-1	277	32.233	10.43	1	0	High	64.3493	51.6245	24	63	24	158.443	3	361.49	11	521.329	16
AALF021758-PA splicing factor yt521-b|protein_coding|JXUM01S000635:370570:372345:-1	591	64.516	9.63	1	0.00535332	High	7.2311	38.9171	19	25	19			138.343	1	0	18
AALF021760-PA E3 ubiquitin-protein ligase nedd-4|protein_coding|JXUM01S005310:8940:	876	97.47	6.57	1	0.0061287	High	6.1434	49.3151	26	42	25	0	2	59.262	6	0	18
AALF021772-PA |protein_coding|JXUM01S005311:91759:109434:-1|:AALF021772	679	74.931	7.24	1	0.00535332	High	6.53355	51.2518	33	50	33	35.92	6	73.13	1	0	27
AALF021781-PA |protein_coding|JXUM01S000637:51930:60018:1|:AALF021781	190	21.952	10.02	1	0.00457928	High	8.95805	37.8947	6	10	6					160.82	6
AALF021789-PA |protein_coding|JXUM01S005313:37882:79262:-1|:AALF021789	992	111.809	9.03	1	0.0061287	High	6.17623	55.5444	44	55	44	37.97	3	89.96	5	0	37
AALF021791-PA |protein_coding|JXUM01S005313:98849:99800:1|:AALF021791	200	21.392	4.83	1	0.00154679	High	15.2373	42	7	9	7					189.873	7
AALF021810-PA Putative nipsnap|protein_coding|JXUM01S005331:77743:83558:-1|:AALF021	274	32.213	8.91	1	0.00154679	High	16.7938	58.3942	15	28	15	57.16	3	151.093	1	272.895	11
AALF021815-PA Sulfhydryl oxidase|protein_coding|JXUM01S005323:64291:64882:-1|:AALF0	176	20	8.1	1	0.00535332	High	6.73231	7.95455	2	2	2					78.29	2
AALF021816-PA |protein_coding|JXUM01S005323:70016:71218:1|:AALF021816	400	46.486	9.92	1	0.00716332	High	5.06669	20.5	7	12	7	0	1			273.678	6
AALF021817-PA |protein_coding|JXUM01S005323:79332:80471:-1|:AALF021817	379	42.341	9.36	1	0	High	36.7271	36.1478	18	28	18	89.9199	3	97.5033	2	371.354	17
AALF021834-PA |protein_coding|JXUM01S005333:98843:113063:1|:AALF021834	830	92.194	8.62	1	0	High	58.1896	48.4337	39	64	39	29.79	1	37.14	2	554.525	38
AALF021835-PA Putative heat shock cognate 70|protein_coding|JXUM01S005326:14239:162	656	72.326	5.24	1	0	High	595.164	77.7439	114	596	87	1675.46	19	5098.96	39	8982.46	95
AALF021836-PA dynactin|protein_coding|JXUM01S005326:35424:52027:-1|:AALF021836	1217	138.144	5.45	1	0.00154679	High	14.2589	41.4955	43	66	43	0	1	41.49	3	193.434	39
AALF021851-PA ubiquitin-protein ligase|protein_coding|JXUM01S005340:31024:44641:1|:	3091	333.2	5.6	1	0	High	57.6894	41.9605	120	214	120	111.16	9	471.088	14	358.25	100
AALF021880-PA |protein_coding|JXUM01S005342:8654:17025:-1|:AALF021880	430	49.794	9.82	1	0.00276625	High	12.0164	36.9767	13	20	13					112.47	13
AALF021881-PA |protein_coding|JXUM01S005342:24730:31334:1|:AALF021881	794	88.784	8.07	1	0.00535332	High	6.93233	56.6751	47	88	47	0	3	0	3	85.38	42
AALF021882-PA |protein_coding|JXUM01S005342:34981:54612:-1|:AALF021882	740	83.354	8.81	1	0	High	328.998	63.5135	81	314	81	787.39	17	502.633	9	5129.32	63
AALF021883-PA Putative nuclear pore complex component sc seh1|protein_coding|JXUM01	326	36.087	5.3	1	0.00321958	High	10.1975	44.1718	8	12	8	75.66	1	29.64	2	0	5
AALF021884-PA |protein_coding|JXUM01S005342:72848:73286:1|:AALF021884	126	14.353	4.88	1	0.00321958	High	10.282	42.8571	9	15	9	39.29	1	142.3	1	115.323	8
AALF021885-PA |protein_coding|JXUM01S005342:79873:93065:-1|:AALF021885	1063	118.138	9.91	1	0.00154679	High	15.0782	41.1101	42	65	42	0	3	0	2	384.78	38
AALF021923-PA gamma-glutamyl hydrolase|protein_coding|JXUM01S005352:67459:82242:-1|	377	42.63	5.16	1	0.00716332	High	5.07465	49.3369	16	31	16	66.66	4			0	12
AALF021925-PA ebna2 binding protein P100|protein_coding|JXUM01S005352:101167:141710	921	103.323	7.25	1	0	High	272.593	57.329	74	199	74	836.628	9	304.08	9	3409.33	60
AALF021927-PA Protein-lysine N-methyltransferase AAEL000284|protein_coding|JXUM01S0	149	16.435	5.54	1	0.0061287	High	5.9233	67.1141	10	16	10	19.38	2	70.07	2	0	6
AALF021952-PA |protein_coding|JXUM01S005364:125743:143604:-1|:AALF021952	184	21.084	10.52	1	0	High	75.9544	73.913	25	73	17	145.05	4	1557.64	10	19.44	14
AALF021985-PA pumilio|protein_coding|JXUM01S005362:20005:69458:-1|:AALF021985	837	89.352	8.9	1	0.00154679	High	22.6948	60.454	40	60	40			124.11	6	174.75	34
AALF022012-PA |protein_coding|JXUM01S005376:97969:98397:1|:AALF022012	142	14.939	10.27	1	0.00276625	High	11.7176	57.7465	6	31	6	109.167	1			0	5
AALF022020-PA chaperonin-60kD, ch60|protein_coding|JXUM01S000646:46833:48625:1|:AAL	575	60.738	5.72	1	0	High	561.95	77.7391	126	423	125	2010.57	19	4014.59	40	6446.71	95
AALF022027-PA gdp mannose-4,6-dehydratase|protein_coding|JXUM01S005383:44615:45844:	385	43.581	7.11	1	0.00154679	High	18.5447	34.026	11	17	11			319.28	5	0	6
AALF022029-PA |protein_coding|JXUM01S005383:71132:71335:1|:AALF022029	67	7.237	9.86	1	0	High	75.389	76.1194	14	79	13	723.447	5	1493.98	7	739.023	9
AALF022030-PA ADP,ATP carrier protein|protein_coding|JXUM01S005383:78161:85989:1|:A	270	29.499	9.36	1	0	High	88.3167	78.1481	32	78	28	850.77	7	91.2633	6	861.474	23
AALF022035-PA Fructose-bisphosphate aldolase|protein_coding|JXUM01S000638:214472:24	364	39.475	8.18	1	0	High	281.014	87.3626	64	238	64	1320.9	16	1143.63	17	5073.77	47
AALF022055-PA Serine/threonine-protein phosphatase|protein_coding|JXUM01S000688:138	307	35.183	5.12	1	0.00154679	High	23.1236	54.0717	17	33	16	89.42	2			137.863	15
AALF022075-PA |protein_coding|JXUM01S000656:126078:139009:1|:AALF022075	431	48.566	8.72	1	0	High	37.6249	48.0278	31	77	31	0	1	0	2	951.058	28
AALF022089-PA Putative translin|protein_coding|JXUM01S005419:6130:7138:1|:AALF02208	235	26.746	5.95	1	0.00321958	High	9.52208	61.7021	9	11	9	64.96	1	0	1	74.92	7
AALF022101-PA Serine Protease Inhibitor (serpin) likely cleavage at K/R. Transcrip	354	39.861	5.49	1	0.00457928	High	8.03752	41.5254	11	17	11			251.58	1	0	10
AALF022102-PA 60S ribosomal protein L22|protein_coding|JXUM01S000072:452289:459837:	151	17.622	9.7	1	0	High	86.0735	66.2252	19	71	19	344.107	3	1118.59	9	725.355	11
AALF022107-PA |protein_coding|JXUM01S000072:701557:708500:-1|:AALF022107	524	59.726	6.23	1	0	High	34.6559	54.5802	36	57	16	189.42	6	206.69	6	50.9301	27
AALF022119-PA jun|protein_coding|JXUM01S000647:107402:114936:1|:AALF022119	272	30.066	9.26	1	0	High	38.3119	62.5	22	42	22			44.29	1	510.746	22
AALF022121-PA Putative ubiquitin regulatory protein|protein_coding|JXUM01S000647:15	433	49.797	6.9	1	0.00716332	High	5.07871	21.709	6	8	6			26.78	1	41.42	5
AALF022138-PA |protein_coding|JXUM01S005437:21035:33648:-1|:AALF022138	957	106.577	6.83	1	0.00457928	High	7.67789	60.3971	54	93	54	34.3067	2	162.671	3	14.27	50
AALF022162-PA |protein_coding|JXUM01S000658:387692:394423:-1|:AALF022162	596	68.65	7.47	1	0.0061287	High	6.02825	32.8859	15	18	15	0	2	61.96	1	53.96	12
AALF022170-PA |protein_coding|JXUM01S005447:127925:128620:-1|:AALF022170	231	26.592	5.34	1	0.00276625	High	11.5918	36.3636	8	11	8	26.42	1			135.263	7
AALF022229-PA 60S ribosomal protein L23 (L17A)(AeRpL17A)|protein_coding|JXUM01S0054	179	18.736	10.23	1	0	High	95.7322	84.3575	30	102	30	510.843	8	1236.44	15	1552.07	16
AALF022232-PA cation chloride cotransporter|protein_coding|JXUM01S005463:55841:6614	941	103.549	7.14	1	0.00154679	High	15.9715	49.7343	40	60	39	77.18	3			288.77	37
AALF022252-PA Histone H4|protein_coding|JXUM01S089308:964:1275:-1|:AALF022252	103	11.374	11.36	1	0	High	158.776	62.1359	32	257	31	795.197	11	1083.95	13	4987.02	27
AALF022265-PA Kinesin-like protein|protein_coding|JXUM01S000661:55191:58129:1|:AALF	931	104.962	5.68	1	0	High	66.26	53.0612	44	73	44	126.047	7	337.865	12	253.075	27
AALF022267-PA |protein_coding|JXUM01S005483:58106:95631:-1|:AALF022267	1723	190.342	8.15	1	0	High	47.1061	43.0644	76	146	35	209.96	8	505.421	14	0	57
AALF022269-PA |protein_coding|JXUM01S005483:138718:141704:-1|:AALF022269	968	108.248	8.05	1	0	High	92.8763	70.2479	62	112	4	595.38	14	582.903	11	248.76	44
AALF022273-PA |protein_coding|JXUM01S005477:84576:92317:-1|:AALF022273	458	50.825	5.58	1	0.00276625	High	11.0867	55.0218	23	25	4	18.61	2	99.24	3	17.2	18
AALF022282-PA |protein_coding|JXUM01S000664:57130:67053:-1|:AALF022282	391	44.087	5.59	1	0.00154679	High	24.7172	37.3402	13	29	13	0	1	147.32	3	537.987	10
AALF022305-PA |protein_coding|JXUM01S000084:416896:422966:-1|:AALF022305	90	10.095	9.48	2	0.0079033	High	4.63682	67.7778	6	6	0	0	1	57.5837	2	0	3
AALF022308-PA |protein_coding|JXUM01S000657:5139:5648:-1|:AALF022308	169	17.848	4.6	1	0.00154679	High	17.0951	60.355	6	14	1	62.06	1			193.97	5
AALF022338-PA |protein_coding|JXUM01S005524:60252:62975:1|:AALF022338	808	90.227	8.53	1	0.00535332	High	6.81551	56.5594	51	126	51	0	3	71.15	3	0	45
AALF022348-PA chromosome region maintenance protein 1/exportin|protein_coding|JXUM0	1053	121.201	5.73	1	0.00154679	High	23.9794	63.9126	58	123	58	188.58	5	77.43	2	0	51
AALF022350-PA Anamorsin homolog|protein_coding|JXUM01S000665:132079:133127:1|:AALF0	255	27.374	4.87	1	0.00276625	High	11.4443	50.9804	13	20	13	0	1	139.777	1	145.82	12
AALF022351-PA U3 small nucleolar ribonucleoprotein protein MPP10|protein_coding|JXU	646	74.944	4.94	1	0.00154679	High	13.9084	25.8514	18	30	18			35.42	2	260.06	17
AALF022370-PA |protein_coding|JXUM01S005530:55123:99061:1|:AALF022370	1106	121.424	7.44	1	0.00535332	High	6.41722	44.0325	40	56	19	0	2	59.08	1	50.77	37
AALF022387-PA |protein_coding|JXUM01S005546:47014:56416:1|:AALF022387	431	49.782	5.27	1	0.00154679	High	14.7042	43.3875	17	33	17	66.22	1	93.09	3	42.22	13
AALF022392-PA |protein_coding|JXUM01S005539:18149:27750:-1|:AALF022392	844	94.328	6.39	1	0	High	648.292	82.346	175	743	2	4357.09	32	3164.63	40	10583.1	140
AALF022393-PA Cyclin-dependent kinases regulatory subunit|protein_coding|JXUM01S005	77	9.329	8.43	1	0.00457928	High	7.59857	44.1558	5	6	5			97.7	3	29.12	2
AALF022402-PA |protein_coding|JXUM01S000662:397556:398627:-1|:AALF022402	311	35.351	5.21	1	0.00154679	High	22.0177	61.0932	12	20	12	35.8867	3	110.623	4	96.43	6
AALF022415-PA |protein_coding|JXUM01S000660:62522:188796:-1|:AALF022415	986	105.691	9.88	1	0.00154679	High	21.0055	41.6836	36	49	25			0	1	420.803	35
AALF022433-PA AAA ATPase|protein_coding|JXUM01S005565:88149:108068:-1|:AALF022433	406	44.577	8.37	1	0.0061287	High	5.92724	57.8818	17	26	17	0	3	66.9387	2	0	12
AALF022453-PA enolase|protein_coding|JXUM01S005564:18817:20813:-1|:AALF022453	433	46.482	6.76	1	0	High	176.334	80.3695	58	151	58	2115.56	17	219.917	5	1330.67	44
AALF022471-PA Dihydrolipoyl dehydrogenase|protein_coding|JXUM01S005570:83566:92819:	508	53.612	6.83	1	0	High	133.148	75.7874	46	123	2	1081.18	9	768.414	16	635.724	32
AALF022473-PA |protein_coding|JXUM01S005569:24640:35590:1|:AALF022473	394	44.002	6.99	1	0.00716332	High	5.23859	47.4619	14	23	14	46.01	1	35.3	1	0	13
AALF022474-PA |protein_coding|JXUM01S005569:70868:84595:-1|:AALF022474	585	62.299	6.54	1	0.00276625	High	10.9754	41.3675	22	33	22	0	3	98.2633	3	51.7933	17
AALF022477-PA |protein_coding|JXUM01S000086:41973:48754:-1|:AALF022477	421	47.677	5.26	1	0.00154679	High	26.6454	25.6532	18	36	18	88.02	2	194.18	4	163.927	14
AALF022478-PA |protein_coding|JXUM01S000086:60814:68366:1|:AALF022478	376	42.919	7.91	1	0.00154679	High	14.414	26.8617	9	12	9			112.607	3	51.16	6
AALF022486-PA |protein_coding|JXUM01S000673:148076:153665:1|:AALF022486	546	61.309	9.79	1	0	High	33.8356	46.5201	25	46	25	31.37	2	24.41	1	770.564	22
AALF022502-PA |protein_coding|JXUM01S005578:66292:73861:-1|:AALF022502	408	44.365	6.42	1	0	High	60.1942	70.8333	32	63	32	94.14	2	175.472	5	537.035	27
AALF022521-PA Coronin|protein_coding|JXUM01S000671:223678:227491:1|:AALF022521	843	94.06	5.71	1	0	High	40.0316	45.433	35	58	35	125.48	2	209.07	3	398.249	31
AALF022527-PA myosin i|protein_coding|JXUM01S000669:147133:182552:-1|:AALF022527	1093	126.454	9.19	1	0.00535332	High	7.14204	42.1775	44	99	43	0	4	93.02	4	18.29	36
AALF022582-PA |protein_coding|JXUM01S005610:71589:72730:-1|:AALF022582	284	32.354	9	1	0.00276625	High	10.8164	32.0423	6	10	6	83.91	1	192.67	3	0	3
AALF022600-PA myosin light chain 1,|protein_coding|JXUM01S005617:18703:32584:-1|:AA	186	21.416	5.19	1	0	High	141.273	74.1935	28	137	28	331.1	4	343.303	9	2886.06	22
AALF022631-PA Putative gtpase rab1/ypt1 small g protein superfamily|protein_coding|	215	24.289	6.01	1	0.00154679	High	30.8368	65.1163	12	22	12	189.383	2	257.897	2	81.0967	9
AALF022632-PA |protein_coding|JXUM01S005625:89575:107057:1|:AALF022632	947	102.853	4.79	1	0.00457928	High	8.85607	26.188	24	32	24	0	1			125.507	23
AALF022705-PA |protein_coding|JXUM01S005647:8210:39766:1|:AALF022705	1562	170.947	8.28	1	0	High	148.534	34.9552	63	114	63	74.76	1			2179.01	62
AALF022709-PA |protein_coding|JXUM01S005647:102362:108275:-1|:AALF022709	321	35.488	4.87	1	0	High	32.0315	32.3988	20	58	4	0	2	0	2	776.657	17
AALF022734-PA tfiia large subunit|protein_coding|JXUM01S000678:11318:36460:1|:AALF0	468	50.918	4.67	1	0.00154679	High	16.2255	50.2137	19	35	19	0	1	0	1	211.14	17
AALF022735-PA DNA helicase|protein_coding|JXUM01S000678:46075:48787:-1|:AALF022735	861	97.841	5.36	1	0	High	64.5774	64.8084	56	90	56	271.633	6	333.76	11	100.07	41
AALF022737-PA |protein_coding|JXUM01S000678:84095:124018:-1|:AALF022737	387	42.312	4.63	1	0.00154679	High	31.4632	44.4444	18	26	3	149.8	1	148.25	3	69.7059	14
AALF022744-PA mitochondria associated granulocyte macrophage csf signaling molecule	136	15.164	9.45	1	0.00383632	High	9.29687	11.0294	1	3	1	77.51	1	178.737	1
AALF022756-PA membrane traffic protein|protein_coding|JXUM01S005661:81949:86829:1|:	447	50.362	5.76	1	0.00276625	High	12.1714	44.9664	23	37	23	0	4	0	1	207.69	20
AALF022758-PA |protein_coding|JXUM01S005661:93842:95840:-1|:AALF022758	356	40.798	4.83	1	0.00716332	High	5.17669	42.4157	11	20	11	59.9506	3	0	1	0	7
AALF022768-PA 3-hydroxyacyl-coa dehyrogenase|protein_coding|JXUM01S005660:84896:920	770	82.643	9.29	1	0	High	106.94	74.4156	67	112	67	593.732	13	1084.04	14	97.43	43
AALF022771-PA |protein_coding|JXUM01S005666:2297:8138:1|:AALF022771	1903	215.957	5.47	1	0	High	103.938	39.2013	72	127	72	221.829	9	100.82	6	1547.44	60
AALF022824-PA lethal(3)malignant brain tumor|protein_coding|JXUM01S000690:71360:758	1382	153.916	7.2	1	0.00276625	High	11.9009	43.0535	49	77	49	0	2	0	1	112.701	46
AALF022833-PA mitochondrial import receptor subunit tom40|protein_coding|JXUM01S005	322	34.414	7.15	1	0.00154679	High	28.472	87.2671	38	54	38	72.21	3	443.731	7	0	29
AALF022836-PA |protein_coding|JXUM01S005696:19222:55202:1|:AALF022836	732	83.722	5.69	1	0.00276625	High	12.0195	53.2787	36	54	11	0	1	262.15	2	25.98	33
AALF022856-PA |protein_coding|JXUM01S005713:25171:27045:1|:AALF022856	624	69.157	5.83	1	0.00154679	High	13.1647	46.6346	29	48	13	27.66	3	48.98	2	188.453	24
AALF022861-PA |protein_coding|JXUM01S005713:70425:79714:1|:AALF022861	238	27.203	6.55	1	0	High	58.408	72.6891	18	39	18	249.497	6	489.167	6	295.295	9
AALF022863-PA Putative rna polymerase i transcription factor uaf|protein_coding|JXU	269	30.295	6.02	1	0	High	46.7305	43.4944	17	38	17	159.273	2	76.331	6	833.462	12
AALF022898-PA lupus la ribonucleoprotein|protein_coding|JXUM01S000067:635978:661473	1625	173.238	9.44	1	0	High	66.483	39.7538	58	98	58	47.9506	3	45.92	4	870.899	54
AALF022904-PA Putative mitochondrial phosphate carrier protein|protein_coding|JXUM0	344	37.653	8.75	1	0	High	32.8892	75.2907	21	52	18	219.313	4	300.48	4	145.818	16
AALF022906-PA |protein_coding|JXUM01S005720:13395:38069:-1|:AALF022906	293	33.754	6.38	1	0.00321958	High	9.52408	27.9863	6	7	6	71.29	3	57.74	1	0	2
AALF022908-PA preprotein translocase secy subunit (sec61)|protein_coding|JXUM01S005	476	52.202	8.24	1	0.00276625	High	11.3001	59.8739	25	43	9	84.63	4	128.569	1	39.41	21
AALF022910-PA Putative nuclear transport receptor ranbp7/ranbp8 importin beta super	1054	120.527	4.83	1	0	High	54.8729	52.1822	78	185	77	217.78	6	404.542	9	372.039	69
AALF022918-PA DNA topoisomerase type I|protein_coding|JXUM01S000687:29225:41174:1|:	746	87.727	7.65	1	0.00154679	High	20.0589	28.5523	19	25	19			44.31	3	174.91	17
AALF022920-PA fimbrin/plastin|protein_coding|JXUM01S000687:88216:110355:-1|:AALF022	649	71.418	5.25	1	0	High	121.522	53.1587	33	82	33	1355.78	14	232.975	5	700.173	20
AALF022963-PA |protein_coding|JXUM01S005740:42806:43642:1|:AALF022963	278	30.779	7.85	1	0	High	35.4779	70.5036	25	35	25	94.91	3	146.47	3	273.885	20
AALF022964-PA |protein_coding|JXUM01S005740:50876:51787:-1|:AALF022964	285	31.398	6.57	1	0.00154679	High	16.0756	48.7719	10	17	10	109.98	1	69.2	2	0	7
AALF022974-PA |protein_coding|JXUM01S005738:86711:97744:-1|:AALF022974	519	57.644	5.34	1	0.00154679	High	18.8945	36.9942	11	14	2			79.8867	2	125.634	9
AALF022984-PA |protein_coding|JXUM01S005746:17893:27656:-1|:AALF022984	827	91.607	5.41	1	0.00276625	High	11.6272	56.2273	49	81	16	0	1	0	2	129.6	47
AALF023009-PA |protein_coding|JXUM01S005755:21354:23665:1|:AALF023009	748	85.016	6.25	1	0.00321958	High	10.5288	38.1016	27	40	27	0	1	0	1	136.3	25
AALF023038-PA Putative 60s ribosomal protein l21|protein_coding|JXUM01S000701:36996	161	18.518	10.59	1	0	High	55.7265	64.5963	29	94	29	98.29	4	599.591	14	650.911	16
AALF023084-PA Putative atp binding protein|protein_coding|JXUM01S005772:52454:53249	217	24.981	6.27	1	0.00535332	High	6.49063	30.8756	5	5	5			76.81	1	95.2194	4
AALF023086-PA sil1|protein_coding|JXUM01S005772:71352:72919:1|:AALF023086	444	50.372	5.21	1	0.00457928	High	7.46718	41.8919	18	32	18	0	1	36.83	1	108.55	16
AALF023089-PA Serine--pyruvate aminotransferase|protein_coding|JXUM01S005772:83614:	393	43.006	7.97	1	0.00154679	High	14.7483	43.5115	12	13	12	141.369	2			0	10
AALF023114-PA prolyl 4-hydroxylase alpha subunit|protein_coding|JXUM01S005780:86724	545	62.184	6.13	1	0	High	102.806	65.3211	39	77	15	176.66	5	429.97	7	675.02	29
AALF023135-PA |protein_coding|JXUM01S005783:103684:104265:-1|:AALF023135	193	22.527	4.88	1	0.00716332	High	5.52629	39.3782	6	10	4					81.74	6
AALF023140-PA Serine hydroxymethyltransferase|protein_coding|JXUM01S005786:43799:53	467	51.262	7.11	1	0	High	100.526	71.7345	46	84	7	495.837	9	934.485	11	727.357	32
AALF023153-PA |protein_coding|JXUM01S005791:47206:73418:1|:AALF023153	786	89.373	5.67	1	0.00457928	High	8.77327	40.9669	23	31	22	84.09	3	59.66	2	0	19
AALF023157-PA |protein_coding|JXUM01S000708:64340:65618:1|:AALF023157	338	38.971	7.3	1	0.00154679	High	29.2864	80.7692	23	47	21	108.76	4	287.431	6	0	14
AALF023162-PA |protein_coding|JXUM01S000708:170841:171427:1|:AALF023162	154	17.584	5.4	1	0.00276625	High	11.8353	64.2857	13	16	13					168.92	13
AALF023165-PA |protein_coding|JXUM01S000708:235862:241151:-1|:AALF023165	844	90.131	9.22	1	0.00457928	High	8.18846	41.9431	38	62	38	0	2	138.28	2	0	34
AALF023182-PA Putative otu-like cysteine protease|protein_coding|JXUM01S005805:6984	316	35.138	5.02	1	0.0061287	High	6.12375	37.9747	8	13	8					137.62	8
AALF023199-PA |protein_coding|JXUM01S000702:184730:245140:-1|:AALF023199	2833	302.756	8.6	1	0.00750821	High	4.68951	55.8419	208	427	208	0	8	50.56	6	18.37	196
AALF023214-PA |protein_coding|JXUM01S000707:225354:278817:-1|:AALF023214	2125	229.921	8.82	1	0	High	36.4812	37.0824	62	95	62	0	2	0	5	470.634	55
AALF023245-PA |protein_coding|JXUM01S000700:13117:14040:1|:AALF023245	264	30.129	6	1	0.00154679	High	25.5986	51.1364	15	20	15	169.58	6	106.37	1	99.78	11
AALF023248-PA |protein_coding|JXUM01S000700:171425:172286:1|:AALF023248	242	26.248	8.15	1	0.00457928	High	8.79054	40.9091	12	13	12					71.92	12
AALF023250-PA |protein_coding|JXUM01S000700:180771:194230:1|:AALF023250	581	58.438	9.66	1	0.00535332	High	6.88441	38.21	15	22	15					71.73	15
AALF023268-PA translational activator gcn1|protein_coding|JXUM01S005822:9819:37766:	2670	294.094	6.09	1	0	High	38.2444	53.1461	117	181	117	368.922	25	332.97	13	102.91	85
AALF023270-PA Proteasome subunit beta type|protein_coding|JXUM01S005822:87358:87975	205	23.203	5.64	1	0.00321958	High	10.5275	38.0488	4	14	4	249.435	2	24.58	1	0	2
AALF023283-PA |protein_coding|JXUM01S005827:103202:104125:1|:AALF023283	307	35.001	5.48	1	0.00154679	High	16.5253	48.5342	12	17	12	26.42	1	44.48	1	195.037	10
AALF023287-PA |protein_coding|JXUM01S005829:2131:9501:1|:AALF023287	377	43.38	5.12	1	0.00276625	High	11.9825	25.1989	7	12	7	0	1	157.483	2	39.51	4
AALF023304-PA ATP-dependent transporter|protein_coding|JXUM01S005823:39928:42687:-1	882	98.154	6.65	1	0	High	58.5997	39.5692	38	48	38	158.78	3	259.376	8	209.078	30
AALF023326-PA vacuolar ATP synthase subunit c|protein_coding|JXUM01S000715:327924:3	385	44.304	7.75	1	0	High	40.4541	66.4935	25	40	25	174.743	3	125.107	5	382.411	20
AALF023328-PA |protein_coding|JXUM01S000715:360874:361948:1|:AALF023328	334	38.194	6.07	1	0.00154679	High	18.6776	35.3293	12	12	12	111.17	4	35.77	3	22.35	5
AALF023340-PA |protein_coding|JXUM01S005842:17383:51540:-1|:AALF023340	616	68.238	10.39	1	0.00154679	High	22.4686	46.5909	32	62	25	59.66	6	112.38	1	122.15	25
AALF023350-PA Aconitate hydratase, mitochondrial|protein_coding|JXUM01S005851:12861	800	87.065	8.46	1	0	High	63.4943	57.625	40	55	40	234.93	8	284.2	7	173.887	27
AALF023382-PA |protein_coding|JXUM01S005861:58013:73763:1|:AALF023382	1246	134.475	4.86	1	0.00647733	High	5.62804	34.3499	36	50	27	0	1	0	3	96.23	33
AALF023404-PA |protein_coding|JXUM01S000717:232012:232862:1|:AALF023404	228	25.294	5.07	1	0.00276625	High	11.2272	39.4737	6	9	6					107.27	6
AALF023410-PA |protein_coding|JXUM01S000717:293132:296080:1|:AALF023410	950	106.518	5.69	1	0.00154679	High	18.9276	47.8947	38	62	38	48.72	5	232.71	3	192.76	31
AALF023417-PA Ubiquitin-fold modifier 1|protein_coding|JXUM01S005876:79505:79897:-1	86	9.246	9.25	1	0.00154679	High	14.9363	83.7209	8	13	8	84.28	2	59.95	2	52.86	4
AALF023429-PA |protein_coding|JXUM01S005875:36390:38240:-1|:AALF023429	616	71.618	4.91	1	0.00535332	High	6.89727	31.6558	17	21	17	0	2	66.09	3	39.12	12
AALF023442-PA |protein_coding|JXUM01S000711:203620:205352:1|:AALF023442	536	58.687	5.97	1	0.00321958	High	10.1756	39.9254	20	31	20	0	3	0	1	153.48	16
AALF023468-PA |protein_coding|JXUM01S005896:84889:86837:-1|:AALF023468	607	69.193	6.23	1	0.00154679	High	12.9943	43.1631	28	35	28	85.71	3	106.44	2	0	23
AALF023499-PA |protein_coding|JXUM01S000719:29373:48926:1|:AALF023499	202	21.815	6.33	1	0.00457928	High	7.6806	62.3762	15	20	15	0	1			100.755	14
AALF023515-PA |protein_coding|JXUM01S005907:60519:62728:-1|:AALF023515	632	69.506	10.76	1	0.0061287	High	5.97383	77.057	62	125	62	0	3	53.07	4	40.41	57
AALF023517-PA MICOS complex subunit|protein_coding|JXUM01S000737:55191:72344:-1|:AA	234	25.302	8.81	1	0.00154679	High	25.86	68.8034	10	14	10	164.537	2	41.25	2	43.71	7
AALF023523-PA integrin beta 1 binding protein (melusin)|protein_coding|JXUM01S00591	362	40.801	6.71	1	0.00154679	High	23.1161	51.6575	26	52	26	126.012	2	60.22	1	457.558	25
AALF023524-PA Eukaryotic translation initiation factor 3 subunit A|protein_coding|J	1137	133.875	8.6	1	0.00154679	High	30.2691	44.0633	50	91	50	56.25	4	167.483	5	177.21	42
AALF023542-PA Putative splicing factor spf30|protein_coding|JXUM01S000007:723444:72	239	27.18	9.01	1	0.00457928	High	9.00664	55.2301	12	17	12	0	1			105.15	11
AALF023544-PA |protein_coding|JXUM01S000007:737192:741386:1|:AALF023544	709	77.125	6.52	1	0.00154679	High	14.4793	53.8787	24	35	24	0	4	0	1	196.445	19
AALF023545-PA metalloprotease|protein_coding|JXUM01S000007:746042:749384:-1|:AALF02	1008	115.195	6.52	1	0.00154679	High	13.9089	61.6071	50	61	50	68.29	6	35.73	3	124.053	41
AALF023546-PA |protein_coding|JXUM01S000007:756500:758229:1|:AALF023546	465	52.116	5.94	1	0.00154679	High	14.6865	43.6559	17	30	17	44.4	3	0	2	165.07	12
AALF023548-PA Transcription factor BTF3|protein_coding|JXUM01S000007:767536:768006:	156	17.118	6.81	1	0	High	60.0433	87.1795	22	83	22	181.663	7	595.94	6	347.523	16
AALF023550-PA sarm1|protein_coding|JXUM01S000007:797156:863374:-1|:AALF023550	1406	154.081	6.57	1	0.00154679	High	14.4798	45.0925	48	80	48	0	4	53.73	2	79.17	42
AALF023558-PA phosphoglucomutase|protein_coding|JXUM01S000071:690771:703484:1|:AALF	614	68.531	5.5	1	0.00647733	High	5.85268	40.0651	22	30	17	60.86	3			0	19
AALF023599-PA spliceosomal protein sap|protein_coding|JXUM01S005929:74048:81588:-1|	1215	135.094	5.53	1	0.00154679	High	18.4147	59.5885	53	90	53	96.08	4	67.81	7	48.04	44
AALF023619-PA |protein_coding|JXUM01S005939:38355:57932:1|:AALF023619	549	59.199	5.07	1	0.0091617	High	4.46738	48.4517	18	36	18	0	3			41.44	16
AALF023621-PA Putative dosage compensation complex subunit mle|protein_coding|JXUM0	175	18.595	8.13	1	0	High	111.103	85.7143	40	114	40	57.89	1	75.4333	4	1218.58	39
AALF023623-PA tRNA-splicing ligase RtcB homolog|protein_coding|JXUM01S000738:116829	506	55.623	7.75	1	0	High	35.6847	58.1028	29	53	29	0	2	156.307	3	337.905	25
AALF023637-PA |protein_coding|JXUM01S005941:3865:8272:1|:AALF023637	243	26.524	8.46	1	0	High	77.0107	78.1893	24	66	24	440.474	7	552.962	5	126.678	16
AALF023640-PA ATP synthase subunit gamma|protein_coding|JXUM01S005941:31914:33257:-	297	32.69	8.88	1	0	High	83.7282	73.064	26	62	26	269.14	4	460.384	8	802.032	18
AALF023663-PA Eukaryotic translation initiation factor 6|protein_coding|JXUM01S0059	243	25.839	4.68	1	0	High	63.0495	98.7654	24	43	24	336.111	5	480.71	5	166.471	20
AALF023664-PA laminin beta-2 chain|protein_coding|JXUM01S005962:88439:94886:-1|:AAL	1624	181.747	5.19	1	0.00154679	High	14.3364	52.0936	60	165	60	0	5	0	2	174.19	54
AALF023674-PA Cation-transporting ATPase|protein_coding|JXUM01S000723:331607:351240	1330	149.407	8.51	1	0.00276625	High	11.2017	51.2782	62	83	16	114.38	6	0	5	50.55	51
AALF023696-PA myosin VI|protein_coding|JXUM01S000729:350729:374694:1|:AALF023696	1226	141.081	8.75	1	0.00154679	High	15.7973	42.4144	44	56	6	0	3	160.619	3	0	38
AALF023756-PA |protein_coding|JXUM01S005988:3505:48456:-1|:AALF023756	895	98.843	5.53	1	0	High	48.2457	62.6816	42	56	42	368.089	7	94.1967	4	41.02	31
AALF023763-PA signal recognition particle 54 kda protein|protein_coding|JXUM01S0059	504	55.573	8.65	1	0.00457928	High	8.45899	52.9762	38	74	38	70.97	7	96.93	3	0	28
AALF023764-PA |protein_coding|JXUM01S005994:29893:58285:1|:AALF023764	387	42.622	4.42	1	0	High	189.095	61.2403	67	249	67	428.89	9	1046.83	16	2934.77	58
AALF023773-PA leucine aminopeptidase|protein_coding|JXUM01S000727:239754:241401:-1|	522	55.25	7.12	1	0.00154679	High	28.2492	58.2375	24	36	24	289.88	4			94.71	20
AALF023774-PA |protein_coding|JXUM01S000727:248811:250425:-1|:AALF023774	461	49.862	10.29	1	0.00750821	High	4.92884	34.9241	15	23	15					64.96	15
AALF023775-PA DNA-directed RNA polymerase subunit|protein_coding|JXUM01S000727:2541	1887	208.455	7.58	1	0.00154679	High	28.1298	49.6025	92	163	92	0	1	0	4	425.697	87
AALF023777-PA nuclear transcription factor, x-box binding 1 (nfx1)|protein_coding|J	1000	110.835	8.37	1	0.00535332	High	7.08816	44.8	35	91	35			67.09	1	50.12	34
AALF023780-PA |protein_coding|JXUM01S000727:352108:372021:-1|:AALF023780	171	19.582	6.79	1	0.00457928	High	7.53041	25.1462	8	14	8	123.213	1	156.99	1	0	7
AALF023785-PA AAEL009645-PA|protein_coding|JXUM01S005996:28925:30687:-1|:AALF023785	565	62.128	4.67	1	0.0061287	High	6.06829	21.5929	8	13	3	0	1	0	1	129.45	7
AALF023798-PA mitochondrial carrier|protein_coding|JXUM01S006004:34638:35678:1|:AAL	305	34.51	8.56	1	0.00716332	High	5.24006	29.8361	7	8	7	76.88	1			0	6
AALF023815-PA 26S proteasome regulatory subunit S3|protein_coding|JXUM01S000732:137	493	56.335	7.93	1	0.00154679	High	19.6595	47.2617	28	40	28	64.16	4	139.16	4	136.86	21
AALF023816-PA Putative secreted protein|protein_coding|JXUM01S000732:140151:140976:	183	20.87	9.57	1	0.00276625	High	11.3054	54.0984	10	15	10	91.39	2	0	1	36.42	8
AALF023817-PA fad oxidoreductase|protein_coding|JXUM01S000732:144617:146215:-1|:AAL	511	57.068	6.58	1	0.00276625	High	12.4549	42.6614	17	44	17	66.84	3	32.16	2	269.12	14
AALF023818-PA |protein_coding|JXUM01S000732:153174:162032:1|:AALF023818	850	96.824	5.54	1	0.0061287	High	5.9098	20.4706	13	15	13					79.7382	13
AALF023877-PA secretory carrier-associated membrane protein (scamp)|protein_coding|	349	38.639	5.66	1	0	High	33.5639	48.4241	19	63	19	132.76	2			771.57	18
AALF023879-PA |protein_coding|JXUM01S006024:32521:37654:-1|:AALF023879	493	56.256	5.55	1	0	High	34.1822	38.9452	20	39	20					573.943	20
AALF023900-PA voltage-dependent anion-selective channel|protein_coding|JXUM01S00604	404	43.658	9.29	1	0	High	260.504	80.4455	56	226	56	1187.67	14	2809.02	35	995.703	23
AALF023905-PA Protein-lysine N-methyltransferase AAEL001871|protein_coding|JXUM01S0	220	25.563	4.79	1	0.00276625	High	10.6339	50	9	16	3	57.68	1	0	1	100.503	7
AALF023906-PA |protein_coding|JXUM01S006045:22687:23049:-1|:AALF023906	120	13.906	8.57	1	0.00440806	High	9.11331	42.5	5	9	5					105.317	5
AALF023918-PA 2-hydroxyphytanoyl-coa lyase|protein_coding|JXUM01S000778:10255:12432	567	62.455	7.12	1	0.00321958	High	10.0718	59.2593	30	37	30			157.97	5	0	25
AALF023936-PA liquid facets|protein_coding|JXUM01S006051:20321:36759:-1|:AALF023936	742	80.121	5.29	1	0.00154679	High	28.9283	50.1348	29	55	29	0	2			496.229	27
AALF023938-PA Moesin/ezrin/radixin homolog|protein_coding|JXUM01S006059:28941:66214	557	65.62	5.57	1	0	High	52.1024	43.447	23	39	23	582.642	7	158.862	5	0	12
AALF023939-PA |protein_coding|JXUM01S006056:16021:17676:1|:AALF023939	490	53.93	9.17	1	0.00750821	High	4.80376	32.8571	13	16	13	0	1			77.15	12
AALF023951-PA |protein_coding|JXUM01S000753:362633:377781:-1|:AALF023951	2451	274.372	6.7	1	0.00154679	High	28.7574	54.1412	65	104	65	61.74	6	52.11	5	186.555	58
AALF023969-PA estradiol 17 beta-dehydrogenase|protein_coding|JXUM01S000766:204235:2	719	77.51	7.83	1	0	High	61.3128	67.733	43	74	43	324.21	5	504.627	13	0	27
AALF023998-PA Actin-related protein 2/3 complex subunit 5|protein_coding|JXUM01S006	153	16.832	4.96	1	0.00154679	High	17.1601	58.8235	8	17	8	132.823	1	63.19	3	0	4
AALF023999-PA dynamin|protein_coding|JXUM01S006078:81627:96495:-1|:AALF023999	783	87.744	7.05	1	0.00154679	High	22.239	58.1098	34	42	34	84.1641	4	293.001	3	0	27
AALF024017-PA |protein_coding|JXUM01S000741:116973:117361:-1|:AALF024017	109	12.246	11.53	1	0	High	32.1868	44.0367	14	114	12	110.105	2	163.587	6	228.21	10
AALF024018-PA Tubulin beta chain|protein_coding|JXUM01S000741:129691:131025:-1|:AAL	444	49.953	4.82	1	0	High	479.464	92.3423	96	499	44	3592.82	33	5977.69	42	3871.99	52
AALF024025-PA helicase|protein_coding|JXUM01S006075:81554:88386:-1|:AALF024025	904	103.05	6.68	1	0.0061287	High	6.22356	50.3319	39	63	39	31.7	4	39.06	1	0	35
AALF024078-PA |protein_coding|JXUM01S000739:214793:222715:1|:AALF024078	263	29.777	7.88	1	0.00154679	High	15.6259	65.7795	13	21	13	25.08	2	83.74	3	232.417	10
AALF024086-PA Tubulin beta chain|protein_coding|JXUM01S000767:251014:269177:1|:AALF	482	54.117	5.21	1	0	High	220.355	82.7801	70	219	36	1623.98	21	2853.29	27	683.909	36
AALF024093-PA spliceosome associated protein|protein_coding|JXUM01S006103:9031:1159	810	90.022	6.13	1	0.00276625	High	11.7404	42.2222	25	34	25	0	1	93.16	6	39.65	18
AALF024125-PA cytochrome P450|protein_coding|JXUM01S006107:59118:60688:-1|:AALF0241	502	57.564	8.51	1	0.00154679	High	16.3373	48.008	23	45	21	0	1			528.443	22
AALF024147-PA |protein_coding|JXUM01S006128:84418:86447:-1|:AALF024147	579	64.125	7.66	1	0.00535332	High	6.89648	36.9603	19	30	4	0	3	82.77	1	41.72	15
AALF024158-PA phosphatidylethanolamine-binding protein|protein_coding|JXUM01S006135	230	25.541	6.05	1	0.0091617	High	4.37729	18.6957	5	6	3			55.2333	2	0	3
AALF024159-PA phosphatidylethanolamine-binding protein|protein_coding|JXUM01S006135	163	18.027	8.37	1	0.0091617	High	4.38095	39.2638	6	9	4			55.2333	2	0	4
AALF024172-PA DEAD box ATP-dependent RNA helicase|protein_coding|JXUM01S006139:2091	790	89.108	9.57	1	0.00535332	High	7.20952	32.7848	24	30	23	21.3	1	106.35	2	0	21
AALF024199-PA hsp70 binding protein|protein_coding|JXUM01S006136:53923:55083:-1|:AA	318	35.59	4.87	1	0.00276625	High	11.528	61.9497	15	20	15	46.9	1	134.63	4	0	10
AALF024200-PA DNA-directed RNA polymerase subunit|protein_coding|JXUM01S006136:7832	128	14.945	5.33	1	0	High	33.3243	51.5625	11	16	11	0	1			441.353	10
AALF024222-PA |protein_coding|JXUM01S000754:21280:38392:1|:AALF024222	506	54.873	7.47	1	0.0061287	High	5.9084	43.6759	12	21	12	0	3	0	2	131.325	8
AALF024232-PA Ribonucleoside-diphosphate reductase|protein_coding|JXUM01S006159:202	837	94.828	7.05	1	0	High	74.6735	59.8566	41	76	41	379.447	15	595.775	12	40.9	20
AALF024235-PA |protein_coding|JXUM01S006159:75023:96343:-1|:AALF024235	292	32.176	9.5	1	0.00457928	High	8.34207	41.4384	8	12	8					127.07	8
AALF024239-PA |protein_coding|JXUM01S000756:1289:38275:-1|:AALF024239	7047	783.717	5.41	1	0.00154679	High	20.1371	42.103	233	321	33	45.24	13	65.08	18	70.9	203
AALF024247-PA V-type proton ATPase subunit a|protein_coding|JXUM01S006166:9627:3212	691	78.451	8.25	1	0.0061287	High	6.07885	54.5586	29	53	1	63.84	5	0	2	19.67	23
AALF024268-PA bleomycin hydrolase|protein_coding|JXUM01S000761:185978:220142:-1|:AA	451	51.719	5.87	1	0.00457928	High	8.74124	48.1153	21	22	21	25.19	2	38.51	2	58.17	17
AALF024279-PA |protein_coding|JXUM01S006174:11029:11856:1|:AALF024279	275	29.825	4.58	1	0.00276625	High	10.9548	40	7	15	7					291.17	7
AALF024281-PA |protein_coding|JXUM01S006174:76253:86647:1|:AALF024281	723	81.021	9.47	1	0.00276625	High	10.7377	38.1743	18	27	5	0	1	79.5	2	55.13	15
AALF024292-PA ccr4-not transcription complex|protein_coding|JXUM01S000784:25225:573	2419	270.153	6.87	1	0.00231303	High	12.695	58.8673	140	232	140	35.11	12	46.41	11	77.32	120
AALF024354-PA Protein hook|protein_coding|JXUM01S000765:124525:138258:1|:AALF024354	681	76.867	5.45	1	0.00582936	High	6.37493	33.0396	21	51	21	0	2	0	2	97.79	17
AALF024356-PA |protein_coding|JXUM01S000765:202060:204857:-1|:AALF024356	905	102.506	5.48	1	0.00154679	High	19.2587	48.9503	35	71	8	0	4	0	3	268.858	29
AALF024391-PA |protein_coding|JXUM01S006218:8048:9242:-1|:AALF024391	375	43.496	5.97	1	0.00321958	High	10.0934	43.2	13	19	3			0	1	188.53	12
AALF024392-PA Putative dna-directed rna polymerase subunit e|protein_coding|JXUM01S	173	19.017	6.37	1	0.00647733	High	5.69841	88.4393	10	11	10	37.4	1	52.84	2	0	7
AALF024422-PA |protein_coding|JXUM01S000781:291284:301144:1|:AALF024422	542	61.55	9.67	1	0.00321958	High	9.72759	56.6421	26	35	26	41.13	3	80.0621	2	0	21
AALF024423-PA |protein_coding|JXUM01S000781:307693:322279:-1|:AALF024423	513	55.753	5.48	1	0.00154679	High	21.1343	53.6062	19	28	19	141.67	4	89.37	3	0	13
AALF024447-PA alcohol dehydrogenase|protein_coding|JXUM01S006230:74776:76039:-1|:AA	358	38.239	6.73	1	0.00276625	High	12.0274	52.514	21	26	21	0	4	320.628	3	22.98	14
AALF024460-PA U520|protein_coding|JXUM01S006233:27539:66122:1|:AALF024460	1496	170.408	5.55	1	0.00154679	High	14.5711	37.0321	39	55	6	119.64	5	172.02	2	0	33
AALF024464-PA Putative scf ubiquitin ligase skp1 component|protein_coding|JXUM01S00	162	18.37	4.6	1	0.00154679	High	23.6449	63.5802	14	27	14	65.45	1	434.54	5	100.28	10
AALF024465-PA Putative 40s ribosomal protein|protein_coding|JXUM01S006236:73799:821	130	14.745	9.99	1	0	High	48.2773	89.2308	16	41	16	198.87	4	492.099	10	244.347	8
AALF024495-PA hepatocyte growth factor-regulated tyrosine kinase substrate (hgs)|pr	752	83.514	7.2	1	0.00276625	High	11.9912	27.9255	18	21	18	77.34	2	68.9246	1	41.91	15
AALF024509-PA |protein_coding|JXUM01S006247:44260:49725:-1|:AALF024509	1406	155.633	6.49	1	0.00154679	High	19.3632	46.7283	44	75	44	257.05	7	47.48	3	103.03	35
AALF024511-PA |protein_coding|JXUM01S006247:82354:83104:1|:AALF024511	209	24.128	8.34	1	0.0061287	High	5.90535	40.1914	8	17	8					110.95	8
AALF024513-PA |protein_coding|JXUM01S006270:31919:36069:1|:AALF024513	205	22.709	6.11	1	0.00154679	High	23.9839	43.9024	8	26	8			66.17	1	286.773	8
AALF024514-PA DEAD box ATP-dependent RNA helicase|protein_coding|JXUM01S006270:4230	1102	123.018	4.78	1	0.00457928	High	8.91305	48.5481	43	83	43	56.98	6			75.81	38
AALF024520-PA Annexin|protein_coding|JXUM01S006256:55569:70065:1|:AALF024520	321	36.335	5.29	1	0.00321958	High	10.2795	55.4517	17	30	1	80.47	2	71.5	1	0	14
AALF024521-PA Annexin|protein_coding|JXUM01S006256:81498:91058:1|:AALF024521	321	35.987	4.94	1	0.00154679	High	14.7799	41.1215	12	23	5	227.38	1	77.98	1	360.45	11
AALF024525-PA Structural maintenance of chromosomes protein|protein_coding|JXUM01S0	1227	141.144	7.5	1	0.00457928	High	8.76176	24.6944	31	45	30	0	1	0	1	128.229	29
AALF024526-PA bifunctional aminoacyl-tRNA synthetase|protein_coding|JXUM01S000773:4	1731	193.847	7.62	1	0	High	108.885	47.0826	73	106	73	652.261	11	530.224	16	150.54	53
AALF024533-PA Putative myb-interacting protein 40|protein_coding|JXUM01S006261:4282	219	25.282	9.66	1	0.00321958	High	10.0891	27.8539	7	12	7					99.95	7
AALF024556-PA |protein_coding|JXUM01S000772:298729:301309:-1|:AALF024556	534	60.058	6.81	1	0.00276625	High	11.3231	36.1423	15	28	5			238.65	2	0	13
AALF024587-PA |protein_coding|JXUM01S006268:51843:52451:-1|:AALF024587	122	14.385	9.26	1	0.00321958	High	9.95911	54.0984	7	8	7	81.92	2	29.11	1	0	4
AALF024597-PA |protein_coding|JXUM01S000770:96185:107747:-1|:AALF024597	802	89.216	11.74	1	0.00535332	High	6.44204	16.4589	12	12	12			41.37	1	62.6485	11
AALF024608-PA |protein_coding|JXUM01S000789:116680:140507:-1|:AALF024608	396	44.577	7.31	1	0.0061287	High	5.92559	54.798	14	19	5	103.6	2	71.09	1	0	12
AALF024610-PA |protein_coding|JXUM01S000789:245843:246293:-1|:AALF024610	130	13.471	6.14	1	0.00440806	High	9.13997	46.1538	4	7	4	155.217	1	53.51	2	45.19	2
AALF024617-PA Putative nedd8-conjugating enzyme ubc12|protein_coding|JXUM01S006295:	184	21.141	7.72	1	0.00321958	High	9.58063	77.7174	15	18	15	31.53	3	75.32	1	31.02	11
AALF024636-PA |protein_coding|JXUM01S006360:796:42713:1|:AALF024636	1109	125.859	6.44	1	0.00154679	High	30.485	56.7178	60	84	60	99.6	6	0	1	247.796	53
AALF024637-PA acetyl-coa acetyltransferase 2,|protein_coding|JXUM01S006360:55304:74	394	40.838	6.57	1	0	High	32.0594	78.1726	31	72	31	434.937	2	922.72	4	65.09	27
AALF024645-PA acyl-coa dehydrogenase|protein_coding|JXUM01S000775:304639:317388:1|:	424	46.456	8.16	1	0.00154679	High	22.6733	66.9811	22	39	22	84.64	3	148.42	1	61.8467	19
AALF024646-PA |protein_coding|JXUM01S000775:323958:324458:1|:AALF024646	108	11.823	5.92	1	0.00321958	High	10.2837	62.037	3	6	3	115.8	1	90.81	1	0	2
AALF024650-PA spectrin|protein_coding|JXUM01S000775:354096:365165:1|:AALF024650	2414	277.692	5.24	1	0	High	233.241	55.9652	128	295	128	673.499	17	1229.49	19	1682.94	103
AALF024666-PA Mediator of RNA polymerase II transcription subunit|protein_coding|JX	251	27.116	6.65	1	0.00716332	High	5.2634	62.9482	16	22	16			63.64	2	0	14
AALF024679-PA Proteasome subunit alpha type|protein_coding|JXUM01S006330:54908:5576	233	25.738	6.21	1	0.00154679	High	30.8699	48.0687	9	40	9	475.774	5	134.41	2	256.333	4
AALF024680-PA Putative transcription factor nfat subunit nf45|protein_coding|JXUM01	398	44.205	6.6	1	0	High	56.5793	74.6231	37	83	37	88.5167	2	75.4167	3	1087.68	35
AALF024704-PA |protein_coding|JXUM01S006341:55230:83310:1|:AALF024704	1524	165.666	5.57	1	0	High	293.082	45.4068	100	282	88	133.98	3	54.6267	3	4816.15	98
AALF024768-PA Ubiquitin carboxyl-terminal hydrolase|protein_coding|JXUM01S000786:47	326	37.284	5.26	1	0.00154679	High	18.9012	72.0859	20	29	20	51.71	2	84.92	2	109.92	17
AALF024781-PA 60S ribosomal protein L31|protein_coding|JXUM01S006364:6006:16985:1|:	124	14.573	10.35	1	0	High	66.8506	55.6452	29	100	29	170.79	2	101.222	6	564.638	26
AALF024782-PA Uroporphyrinogen decarboxylase|protein_coding|JXUM01S006364:26549:280	407	45.121	5.49	1	0.00154679	High	20.8599	39.0663	15	18	15	78.33	1	152.62	2	89.5767	12
AALF024791-PA chaperonin|protein_coding|JXUM01S000790:370189:372629:1|:AALF024791	540	59.168	6.02	1	0	High	139.975	78.8889	48	124	48	1261.19	15	723.818	10	654.383	29
AALF024798-PA isocitrate dehydrogenase|protein_coding|JXUM01S006371:22949:24548:1|:	387	42.513	7.11	1	0.00276625	High	12.3996	48.062	16	23	16	76.32	2	100.57	2	0	12
AALF024811-PA |protein_coding|JXUM01S000785:8056:32855:-1|:AALF024811	940	101.932	6.64	1	0	High	32.8838	67.5532	60	231	60	0	8			362.77	53
AALF024825-PA |protein_coding|JXUM01S006378:18697:21293:-1|:AALF024825	523	60.876	6.35	1	0.00321958	High	10.4648	47.4187	20	24	20	0	1	90.79	4	83.5333	15
AALF024828-PA glutaminyl-tRNA synthetase|protein_coding|JXUM01S006378:44963:62059:1	539	61.056	6.89	1	0.00716332	High	5.22834	28.0148	11	15	11	68.89	3	0	1	0	7
AALF024865-PA Putative mitochondrial processing peptidase beta subunit|protein_codi	473	52.13	6.27	1	0	High	207.354	90.2748	62	175	62	720.021	11	1295.75	17	2147.76	45
AALF024877-PA |protein_coding|JXUM01S000823:220168:243301:-1|:AALF024877	1259	141.889	4.97	1	0.00231303	High	12.6963	41.382	53	123	53	0	2	0	2	308.82	50
AALF024888-PA |protein_coding|JXUM01S006397:6292:43833:1|:AALF024888	361	38.325	4.55	1	0	High	111.408	32.41	38	139	38			50.9	3	3416.43	38
AALF024894-PA |protein_coding|JXUM01S006396:11021:15585:-1|:AALF024894	209	23.122	5.35	1	0.00154679	High	25.0737	62.6794	12	17	12	44.71	2	51.99	1	239.113	10
AALF024895-PA |protein_coding|JXUM01S006396:29063:58647:-1|:AALF024895	722	80.66	5.59	1	0.0061287	High	6.00598	52.7701	25	30	25	67.67	1	0	1	46.68	23
AALF024897-PA fk506-binding protein|protein_coding|JXUM01S006396:66242:68178:1|:AAL	450	50.799	5.33	1	0	High	61.4759	58.4444	26	43	26	345.54	4	324.863	7	75.23	16
AALF024903-PA |protein_coding|JXUM01S006400:12193:13348:1|:AALF024903	274	30.054	5.06	1	0.00535332	High	6.52807	50.7299	13	19	13	0	1	161.63	1	169.8	12
AALF024907-PA eukaryotic translation initiation factor|protein_coding|JXUM01S006416	338	38.108	4.78	1	0	High	57.5251	56.8047	20	50	20	266.123	5	311.233	4	700.173	14
AALF024915-PA |protein_coding|JXUM01S000083:281778:340689:1|:AALF024915	549	62.234	5.26	1	0.00535332	High	7.37122	48.4517	20	34	20	0	1			68.7967	19
AALF024919-PA |protein_coding|JXUM01S000083:571322:579581:1|:AALF024919	1613	182.436	7.01	1	0.00716332	High	5.05672	50.775	67	98	9	0	3	0	5	71.58	63
AALF024924-PA |protein_coding|JXUM01S000794:177711:178488:-1|:AALF024924	110	12.819	6.58	1	0.00440806	High	9.13738	39.0909	7	15	7	0	1			151.03	6
AALF024926-PA Deoxyhypusine hydroxylase|protein_coding|JXUM01S000794:192716:194486:	243	27.095	5.03	1	0.00457928	High	8.15366	45.2675	9	16	2	89.94	2			0	7
AALF024939-PA clathrin light chain|protein_coding|JXUM01S006405:30345:42043:1|:AALF	246	27.686	4.75	1	0	High	40.7192	24.7967	12	35	12			59.59	1	682.182	12
AALF024944-PA |protein_coding|JXUM01S006407:19631:27119:1|:AALF024944	582	66.48	5.82	1	0	High	67.9611	39.3471	35	75	35	146.66	4	75.0267	3	660.141	29
AALF024946-PA |protein_coding|JXUM01S006407:55926:56735:-1|:AALF024946	241	27.435	8.62	1	0.0061287	High	6.06829	20.7469	3	5	1	0	1	0	1	129.45	2
AALF024947-PA |protein_coding|JXUM01S006407:58052:64837:-1|:AALF024947	811	90.035	5.31	1	0.0061287	High	6.06829	24.9075	18	35	13	0	1	0	1	129.45	17
AALF024974-PA nucleolar protein c7b|protein_coding|JXUM01S000811:194333:286507:-1|:	1064	115.044	6.7	1	0.00154679	High	13.6439	37.406	28	38	28	0	1	0	2	268.07	25
AALF024976-PA |protein_coding|JXUM01S006421:62594:63853:-1|:AALF024976	419	46.821	8.81	1	0.00154679	High	14.5006	63.4845	25	36	5	0	1	26.07	3	95.485	21
AALF025014-PA |protein_coding|JXUM01S006437:5913:34590:-1|:AALF025014	428	47.212	4.59	1	0.00154679	High	15.764	57.4766	22	36	2	0	3	310.206	2	128.333	17
AALF025015-PA phosphorylase b kinase|protein_coding|JXUM01S006445:28703:86448:-1|:A	1170	131.435	6.19	1	0.00457928	High	8.87467	62.0513	65	90	65	0	7	63.59	4	58.2755	55
AALF025042-PA |protein_coding|JXUM01S006447:46881:47951:1|:AALF025042	311	34.667	11.74	1	0.00154679	High	22.201	31.5113	11	25	11	59.66	2	112.38	1	122.15	8
AALF025053-PA Calcium-transporting ATPase|protein_coding|JXUM01S000797:107833:11101	1059	116.444	6.47	1	0.00154679	High	16.5922	53.4466	47	64	47	57.58	4	80.39	4	73.35	39
AALF025103-PA |protein_coding|JXUM01S000807:294659:309913:1|:AALF025103	439	48.554	8.92	1	0	High	44.2805	75.1708	36	59	8	211.627	3	305.3	7	246.294	29
AALF025131-PA Putative ras-related protein|protein_coding|JXUM01S000803:306054:3214	201	22.844	7.74	1	0.00154679	High	24.2346	49.2537	5	14	5					220.76	5
AALF025136-PA adenosine diphosphatase|protein_coding|JXUM01S006474:46595:53053:-1|:	311	34.19	6.42	1	0.00647733	High	5.71274	59.164	11	12	11	0	1	95.86	3	0	7
AALF025156-PA Putative 40s ribosomal protein s2|protein_coding|JXUM01S006478:29402:	165	17.565	8.97	1	0	High	152.995	71.5152	32	185	32	480.072	5	321.717	6	3474.65	32
AALF025160-PA |protein_coding|JXUM01S006483:4287:15521:-1|:AALF025160	415	45.655	4.84	1	0	High	38.6033	35.1807	19	41	19	0	1			774.53	18
AALF025171-PA |protein_coding|JXUM01S000800:336400:347334:-1|:AALF025171	487	51.682	5.87	1	0	High	331.165	80.6982	78	281	77	724.922	9	1407.26	19	3059.89	65
AALF025172-PA |protein_coding|JXUM01S000800:350146:350784:1|:AALF025172	167	19.212	8.88	1	0.0061287	High	6.24535	74.2515	13	27	13					102.684	13
AALF025176-PA |protein_coding|JXUM01S006554:51773:75580:-1|:AALF025176	994	109.873	8.63	1	0.00276625	High	10.835	50.7042	44	66	44	0	2	40.28	4	152.01	38
AALF025196-PA Prefoldin subunit 4|protein_coding|JXUM01S006490:7795:8358:1|:AALF025	138	15.952	4.86	1	0.00750821	High	4.84106	50.7246	7	14	7	21.38	1	94.32	1	0	5
AALF025200-PA DEAD box ATP-dependent RNA helicase|protein_coding|JXUM01S006490:3645	478	54.84	9.5	1	0.00582936	High	6.31883	51.4644	20	30	18	0	2	61.1267	4	0	14
AALF025207-PA |protein_coding|JXUM01S000845:33201:34477:-1|:AALF025207	300	34.065	6.86	1	0.00154679	High	15.1982	48.6667	14	22	14			57.6	1	242.824	13
AALF025208-PA DNA helicase|protein_coding|JXUM01S000845:34953:37624:1|:AALF025208	816	91.477	5.81	1	0	High	117.839	60.5392	55	87	55	648.024	9	396.134	13	691.143	40
AALF025210-PA |protein_coding|JXUM01S006516:21274:65286:1|:AALF025210	144	16.592	5.12	1	0	High	47.4024	77.7778	16	41	16			58.11	2	724.149	14
AALF025221-PA ATP synthase subunit beta vacuolar|protein_coding|JXUM01S006498:28976	596	66.313	6.28	1	0	High	153.321	72.1477	55	129	55	770.765	14	725.347	9	1122.77	42
AALF025223-PA Putative 60s ribosomal protein l26|protein_coding|JXUM01S006498:60743	151	17.432	10.77	1	0.00154679	High	16.0659	41.7219	12	30	12			82.02	4	150.075	10
AALF025247-PA |protein_coding|JXUM01S006514:38653:47959:1|:AALF025247	1236	137.756	8.7	1	0	High	804.808	82.767	247	956	247	2591.79	42	3665.82	55	11113.9	195
AALF025249-PA synoviolin|protein_coding|JXUM01S006514:65693:86537:1|:AALF025249	602	66.847	7.91	1	0.00154679	High	17.6532	50.1661	28	45	28	17.32	2	281.69	4	59.3833	23
AALF025253-PA mitotic checkpoint protein bub3|protein_coding|JXUM01S006512:29939:30	327	37.135	6.86	1	0.0061287	High	6.17677	42.5076	13	16	13	48.82	1	0	2	45.31	10
AALF025299-PA mitochondrial 39S ribosomal protein L39|protein_coding|JXUM01S006538:	334	37.187	8.48	1	0.0079033	High	4.639	81.7365	21	27	21	41.83	1	0	2	55.4333	18
AALF025307-PA Putative oxidoreductase GLYR1 homolog (EC 1.-.-.-)(Glyoxylate reducta	536	58.236	7.17	1	0	High	215.673	71.2687	82	283	82	414.48	13	86.62	3	4385.52	72
AALF025308-PA phospholipase a-2-activating protein|protein_coding|JXUM01S000814:176	800	87.653	5.96	1	0.00154679	High	22.0411	53.625	28	49	28	204.78	4	154.257	2	0	23
AALF025338-PA |protein_coding|JXUM01S006552:54253:78220:1|:AALF025338	248	28.304	5.03	1	0	High	103.333	70.9677	29	88	29	784.62	7	446.752	10	955.052	21
AALF025341-PA golgi reassembly stacking protein 2 (grasp2)|protein_coding|JXUM01S00	563	59.046	5	1	0.00647733	High	5.7691	33.9254	9	12	9	81.42	1			13.3	8
AALF025342-PA |protein_coding|JXUM01S006544:22028:22501:-1|:AALF025342	157	17.524	5.34	1	0.00716332	High	5.28271	45.2229	8	12	8	0	1			75.8	8
AALF025345-PA Serine hydroxymethyltransferase|protein_coding|JXUM01S006549:4940:229	570	61.768	8.63	1	0	High	71.3343	62.807	42	72	3	436.877	8	578.222	8	440.54	30
AALF025348-PA ATP synthase delta chain, mitochondrial|protein_coding|JXUM01S006549:	161	16.977	5.31	1	0	High	108.574	71.4286	25	103	25	388.208	5	113.3	2	1801.58	23
AALF025349-PA |protein_coding|JXUM01S006549:70747:71157:-1|:AALF025349	136	15.263	5.08	1	0	High	47.1004	64.7059	13	39	13	120.877	2	568.014	7	200.933	9
AALF025358-PA |protein_coding|JXUM01S006551:63347:83830:-1|:AALF025358	3565	392.398	5.55	1	0.00535332	High	6.53189	33.8289	109	184	109	0	7	0	3	38.76	99
AALF025371-PA |protein_coding|JXUM01S006560:48875:49384:-1|:AALF025371	169	18.851	8.56	1	0.00535332	High	6.61884	57.9882	6	12	6					109.01	6
AALF025396-PA Tubulin alpha chain|protein_coding|JXUM01S006567:47200:49315:1|:AALF0	450	49.876	5.14	1	0	High	444.552	73.7778	93	404	31	3816.52	24	1917.19	22	5683.42	74
AALF025402-PA Proteasome subunit alpha type|protein_coding|JXUM01S000818:256171:257	249	28.076	8.44	1	0	High	49.1742	59.8394	17	28	17	301.27	5	34	3	134.117	10
AALF025409-PA 60S acidic ribosomal protein P2|protein_coding|JXUM01S006571:44394:44	112	11.337	4.59	1	0	High	77.4998	77.6786	13	60	13	703.243	2	933.782	7	379.71	8
AALF025411-PA |protein_coding|JXUM01S006571:59667:62225:1|:AALF025411	791	88.001	10.07	1	0.00154679	High	15.6445	17.3198	12	16	12	0	1	192.6	3	28.58	8
AALF025420-PA |protein_coding|JXUM01S006574:32808:61857:-1|:AALF025420	531	58.525	4.69	1	0.00154679	High	15.764	44.0678	23	37	3	0	2	310.206	2	128.333	19
AALF025434-PA |protein_coding|JXUM01S000831:413332:414362:-1|:AALF025434	320	36.031	10.04	1	0.00321958	High	9.67097	34.0625	12	14	12			45.68	2	83.426	10
AALF025436-PA |protein_coding|JXUM01S000831:434645:435774:1|:AALF025436	353	38.464	10.84	1	0.0061287	High	6.02857	38.5269	13	15	13	0	1			66.9517	12
AALF025456-PA |protein_coding|JXUM01S006593:18847:54176:1|:AALF025456	477	53.031	6.21	1	0	High	65.2604	57.652	32	53	32	259.264	6	601.538	8	68.58	20
AALF025485-PA Putative ribosomal protein l35a|protein_coding|JXUM01S000117:459268:4	172	18.903	11.3	1	0.00154679	High	26.7693	62.7907	15	31	15	0	1	309.1	9	0	5
AALF025493-PA CTPsyn: CTP synthase|protein_coding|JXUM01S000822:10277:23396:1|:AALF	666	73.777	7.8	1	0	High	38.6085	52.4024	34	79	34	256.13	2	198.99	4	233.241	29
AALF025494-PA Glyceraldehyde-3-phosphate dehydrogenase|protein_coding|JXUM01S000822	332	35.499	8.09	1	0	High	425.636	99.0964	90	348	90	2595.09	20	5136.15	33	2277.72	62
AALF025547-PA UDP-glucuronosyltransferase|protein_coding|JXUM01S000827:60348:61872:	305	35.106	7.65	1	0.00276625	High	10.9989	49.5082	14	22	14	181	2	120.33	2	0	11
AALF025555-PA |protein_coding|JXUM01S000827:273780:274136:1|:AALF025555	118	13.48	8.56	1	0	High	38.8238	70.339	13	36	2	384.01	6	364.785	5	43.79	5
[truncated: 712 more rows]

## Sheet: Aag2
Table S1. List of identified proteins in C6/36 and Aag2 by MS analysis
Protein Description				Protein identification								First analysis		Second analysis		Third analysis
Description	# AAs	MW [kDa]	calc. pI	# Protein Groups	Exp. q-value	Protein FDR Confidence	Sum PEP Score	Coverage	# Peptides	# PSMs	# Unique Peptides	Score Mascot	# Peptides Mascot	Score Mascot	# Peptides Mascot	Score Mascot	# Peptides Mascot
PIWI5	883	100.463	9.54	1	0	High	68.8332	77.1234	103	176	96	744.016	20	48.24	41	55.08	50
Dicer 2 [Aedes albopictus]	1659	190.953	6.79	1	0	High	19.5784	73.7191	159	243	6	178.237	11	0	69	0	85
CFAV	3341	373.012	8.28	1	0	High	37.144	64.9207	212	313	209	273.27	17	26.99	111	220.17	96
Ago2_C6/36_XP_019552693.1	820	93.844	9.38	1	0.0041225	High	7.70613	74.7561	85	157	41	63.92	4	0	31	0	58
AALF028653-PA |protein_coding|JXUM01S008041:50545:51284:1|:AALF028653	226	22.245	10.95	1	0	High	40.7542	63.2743	24	56	24	104.17	3	476.098	12	408.402	13
AALF028652-PA |protein_coding|JXUM01S008041:41671:48159:1|:AALF028652	365	40.149	6.79	1	0	High	15.374	67.6712	26	35	6	178.85	3	62.6	14	0	10
AALF028644-PA |protein_coding|JXUM01S008037:36931:50441:1|:AALF028644	92	9.836	11.18	1	0	High	72.5796	77.1739	23	134	23	584.517	9	286.503	7	1524.23	19
AALF028605-PA |protein_coding|JXUM01S008008:60454:62653:-1|:AALF028605	671	75.025	4.65	1	0.00604728	High	6.36486	50.5216	32	64	6	45.65	5	0	15	56.35	17
AALF028581-PA NADH-ubiquinone oxidoreductase fe-s protein 2 (ndufs2)|protein_coding	468	52.848	6.8	1	0	High	18.5382	69.0171	42	52	42	156.123	4	0	20	0	20
AALF028580-PA |protein_coding|JXUM01S001010:259874:280381:-1|:AALF028580	709	80.643	6.67	1	0.00896861	High	4.87453	64.0339	80	151	80	67.4712	4	0	34	0	45
AALF028579-PA 116 kda U5 small nuclear ribonucleoprotein component|protein_coding|J	974	110.282	5.06	1	0.00205761	High	9.56759	67.7618	71	98	68	65.31	2	58.28	34	67.2733	39
AALF028575-PA 5-demethoxyubiquinone hydroxylase, mitochondrial|protein_coding|JXUM0	307	34.579	7.05	1	0	High	17.7858	74.2671	23	26	19	221.167	3	51.77	13	0	8
AALF028566-PA |protein_coding|JXUM01S007996:38119:54620:-1|:AALF028566	1768	197.055	5.05	1	0	High	32.9817	60.9163	134	255	134	282.586	16	125.92	50	154.883	76
AALF028554-PA ribosomal RNA small subunit methyltransferase b (sun)|protein_coding|	809	91.504	8.57	1	0	High	16.1972	49.9382	51	73	51	116.743	4	0	24	52.37	27
AALF028529-PA Putative 26s proteasome regulatory complex atpase rpt2|protein_coding	403	45.522	8.41	1	0	High	36.6255	56.3275	26	34	25	280.23	5	19.88	10	140.857	11
AALF028513-PA |protein_coding|JXUM01S000107:233694:279321:-1|:AALF028513	863	93.178	6.14	1	0.00896861	High	4.88176	44.4959	41	52	9	0	1	0	20	61.9	21
AALF028500-PA |protein_coding|JXUM01S001035:169101:183294:1|:AALF028500	330	37.13	4.82	1	0	High	35.4021	46.9697	15	39	15	730.971	4	0	4	135.545	8
AALF028477-PA racGTPase-activating protein|protein_coding|JXUM01S007945:46163:48547	644	72.644	8.9	1	0.00264901	High	8.74423	59.7826	44	71	44	75.81	2	0	20	0	25
AALF028431-PA Putative dna-directed rna polymerase|protein_coding|JXUM01S007935:587	67	7.626	7.77	1	0.001386	High	10.6064	68.6567	5	5	5	36.51	1	0	1	99.5867	3
AALF028425-PA |protein_coding|JXUM01S000999:322780:341189:-1|:AALF028425	864	95.487	7.88	1	0	High	37.5152	75.463	64	149	9	50.07	5	119.783	27	478.288	41
AALF028409-PA |protein_coding|JXUM01S007934:5854:6164:1|:AALF028409	82	9.096	8.43	1	0	High	34.4035	52.439	8	35	8	53.0867	3	204.63	2	568.099	6
AALF028405-PA |protein_coding|JXUM01S007928:42145:48931:1|:AALF028405	217	23.75	9.96	1	0.00467836	High	6.86144	60.8295	20	25	20			0	12	73.2	8
AALF028388-PA Histone H2A|protein_coding|JXUM01S100247:299:511:-1|:AALF028388	70	7.683	9.52	1	0	High	345.563	88.5714	55	403	6	2775.3	22	2535.21	19	4518.43	47
AALF028314-PA n-acetyltransferase separation anxiety|protein_coding|JXUM01S007873:4	208	24.002	8.66	1	0.00678497	High	5.35584	79.3269	14	17	14			0	7	74.58	7
AALF028288-PA |protein_coding|JXUM01S007860:11960:14107:-1|:AALF028288	294	33.18	6.01	1	0.00896861	High	4.76207	59.5238	16	22	16			48.35	6	53.31	11
AALF028274-PA Putative ribose-phosphate pyrophosphokinase|protein_coding|JXUM01S000	355	39.062	7.02	1	0	High	41.8598	72.3944	25	48	25	682.247	5	89.37	10	74.66	12
AALF028236-PA tropomodulin|protein_coding|JXUM01S000990:99951:107824:-1|:AALF028236	350	39.827	4.77	1	0.001386	High	12.572	58.8571	17	31	2			0	8	264.547	11
AALF028221-PA |protein_coding|JXUM01S007824:51678:52301:-1|:AALF028221	185	20.198	3.98	1	0.001386	High	12.0123	62.1622	9	18	9	75.13	3	97.18	3	76.49	5
AALF028219-PA |protein_coding|JXUM01S007824:20715:23202:-1|:AALF028219	522	56.107	9.41	1	0	High	25.4984	53.8314	24	66	24	528.403	3	21.35	10	0	14
AALF028183-PA transcription initiation factor TFIID subunit|protein_coding|JXUM01S0	2154	243.276	5.69	1	0.0041225	High	7.25013	49.3965	136	236	3	0	12	0	56	156.49	75
AALF028182-PA |protein_coding|JXUM01S007792:17479:25267:-1|:AALF028182	901	103.967	7.74	1	0.001386	High	11.9614	57.7137	50	84	50	101.38	4	0	23	0	25
AALF028156-PA |protein_coding|JXUM01S007789:47205:63006:-1|:AALF028156	1888	207.906	6.4	1	0.001386	High	12.2394	57.0445	107	147	107	42.28	5	0	49	117.74	56
AALF028131-PA DHFR: Putative dihydrofolate reductase|protein_coding|JXUM01S000986:2	186	21.433	6.24	1	0.0041225	High	7.22146	64.5161	13	21	13	65.3587	5	0	4	0	4
AALF028095-PA RpS3a: 40S ribosomal protein S3A|protein_coding|JXUM01S000103:398058:	270	30.106	9.47	1	0	High	209.696	92.2222	76	178	76	886.934	21	191.71	23	1872.39	48
AALF028093-PA Putative ca2+-binding protein|protein_coding|JXUM01S000103:383216:383	174	20.257	4.93	1	0.001386	High	13.8677	88.5057	14	26	14	142.38	4	0	5	0	6
AALF028090-PA Putative splicing factor sc35|protein_coding|JXUM01S000103:343922:344	126	14.758	9.14	1	0.001386	High	10.0701	65.873	8	10	8	81.94	2	0	4	21.4	2
AALF028088-PA |protein_coding|JXUM01S000103:279987:281384:-1|:AALF028088	410	44.753	4.4	1	0.001386	High	13.0644	54.1463	22	32	22	0	1	0	12	253.42	9
AALF028084-PA Putative dnaj chaperone|protein_coding|JXUM01S007752:51153:62836:-1|:	402	45.003	6.61	1	0	High	43.2389	72.8856	36	54	36	166.765	5	69.7933	14	295.814	23
AALF028055-PA Vacuolar protein sorting-associated protein 29|protein_coding|JXUM01S	182	20.454	6.61	1	0.00264901	High	9.17596	59.8901	12	14	12	71.02	2	0	5	0	5
AALF028037-PA 40S ribosomal protein S17|protein_coding|JXUM01S000976:247356:247748:	130	15.267	9.99	1	0	High	44.7721	52.3077	20	58	3	258.01	5	215.675	10	895.517	10
AALF028033-PA |protein_coding|JXUM01S007713:21904:25125:1|:AALF028033	225	24.821	4.84	1	0.0041225	High	7.27092	70.6667	19	26	19			0	9	121.499	10
AALF027965-PA Peptidyl-prolyl cis-trans isomerase E|protein_coding|JXUM01S007685:50	304	33.039	5.96	1	0.00604728	High	5.99793	69.4079	23	36	23	0	2	0	11	79.4748	11
AALF027923-PA |protein_coding|JXUM01S007661:14399:41599:-1|:AALF027923	1149	123.515	6.13	1	0	High	14.9205	62.141	89	230	89	0	4	86.1533	41	386.79	52
AALF027879-PA Putative gtpase rab4 small g protein superfamily|protein_coding|JXUM0	239	27.082	6.4	1	0.00896861	High	4.82827	77.4059	20	27	20	50.25	2	0	10	0	10
AALF027820-PA glutamate cysteine ligase|protein_coding|JXUM01S000104:341607:352436:	651	74.094	5.83	1	0	High	34.4065	69.7389	47	70	2	282.89	6	0	20	39.6167	21
AALF027818-PA |protein_coding|JXUM01S000104:286223:287848:1|:AALF027818	519	58.964	5.12	1	0	High	15.1828	47.9769	38	69	38			253.187	16	43.74	24
AALF027761-PA Putative nedd8|protein_coding|JXUM01S000955:339482:339840:-1|:AALF027	78	8.838	8.46	1	0.001386	High	13.7282	66.6667	6	8	6	130.174	4			0	2
AALF027751-PA elongation factor 1 gamma|protein_coding|JXUM01S007583:63892:65566:-1	434	49.198	7.28	1	0	High	120.855	76.0369	66	168	66	1539.32	25	125.31	23	428.721	31
AALF027736-PA |protein_coding|JXUM01S007595:40996:41708:1|:AALF027736	65	7.384	4.77	1	0	High	24.8352	61.5385	5	14	5	175.108	2			244.22	4
AALF027730-PA |protein_coding|JXUM01S075100:66443:68920:-1|:AALF027730	688	75.904	6.99	1	0	High	27.3144	60.6105	49	100	49	137.37	3	0	15	398.966	31
AALF027724-PA 60S ribosomal protein L18a|protein_coding|JXUM01S000956:266250:266774	148	17.883	10.67	1	0	High	49.7135	72.2973	16	40	16	563.741	11	0	1	116.05	7
AALF027719-PA dicer-1|protein_coding|JXUM01S000956:158671:186960:-1|:AALF027719	1676	192.808	6.81	1	0	High	19.5588	72.9117	158	236	3	178.237	11	0	71	0	81
AALF027713-PA |protein_coding|JXUM01S000956:20836:24438:-1|:AALF027713	1045	120.201	6.92	1	0.00678497	High	5.25791	67.0813	79	103	10	71.4	5	0	37	0	38
AALF027692-PA |protein_coding|JXUM01S000979:366282:382597:-1|:AALF027692	610	65.691	5.19	1	0	High	15.5612	38.6885	43	69	43	200.23	1	0	20	0	23
AALF027650-PA |protein_coding|JXUM01S000947:258180:284564:1|:AALF027650	366	38.775	6.57	1	0	High	132.61	81.1475	75	221	2	308.206	6	742.91	39	2051.14	43
AALF027645-PA syntaxin binding protein-1,2,3|protein_coding|JXUM01S007556:54695:618	583	66.364	6.6	1	0.0041225	High	7.119	70.669	38	52	38	0	2	0	14	118.87	23
AALF027635-PA |protein_coding|JXUM01S000101:529366:547194:1|:AALF027635	568	65.311	9.48	1	0	High	21.2834	59.331	39	63	18	488.05	2	0	19	0	19
AALF027634-PA |protein_coding|JXUM01S000101:481496:510003:1|:AALF027634	1041	113.455	9.69	1	0.00604728	High	5.9322	72.8146	99	167	29	71.71	3	13.16	50	0	49
AALF027582-PA |protein_coding|JXUM01S000938:94988:129707:-1|:AALF027582	922	100.416	6.42	1	0	High	112.228	76.1388	95	149	94	538.945	16	262.74	32	1380.64	53
AALF027575-PA NADH dehydrogenase [ubiquinone] 1 alpha subcomplex subunit 8|protein_	175	19.987	6.21	1	0.0052417	High	6.76792	72	11	17	1	30.74	1	45.74	5	72.5567	8
AALF027545-PA Putative nadh-ubiquinone oxidoreductase nufs7/psst/20 kDa subunit|pro	215	24.098	9.54	1	0.00580046	High	6.68701	80	22	25	22	86.13	3	0	9	0	10
AALF027532-PA |protein_coding|JXUM01S000941:323084:342696:-1|:AALF027532	429	47.675	6.13	1	0.00374298	High	8.38652	62.0047	46	68	46	0	1	87.81	23	0	24
AALF027524-PA RpS28: 40S ribosomal protein S28|protein_coding|JXUM01S007492:63431:6	65	7.387	10.37	1	0	High	121.783	81.5385	37	143	37	279.632	7	1528.07	18	1455.99	22
AALF027465-PA |protein_coding|JXUM01S007467:7955:22777:1|:AALF027465	931	101.788	7.42	1	0.0041225	High	7.21206	63.695	59	123	59	0	2	0	24	79.6367	37
AALF027433-PA |protein_coding|JXUM01S000937:94806:96635:-1|:AALF027433	609	69.609	6.24	1	0.00866463	High	5.10518	73.0706	54	93	54	35.82	4	0	20	29.21	32
AALF027431-PA |protein_coding|JXUM01S000937:42243:59018:1|:AALF027431	598	64.631	4.08	1	0.00929095	High	4.45815	20.0669	9	10	9	33.12	2	0	3	0	4
AALF027430-PA Putative glutaredoxin-related protein|protein_coding|JXUM01S000937:38	146	16.163	7.4	1	0.001386	High	13.169	88.3562	18	33	18	94.58	2	99.21	13	251.76	5
AALF027422-PA |protein_coding|JXUM01S007452:54785:55365:-1|:AALF027422	155	18.572	9.89	1	0.00648298	High	5.63695	38.7097	5	5	5	54.75	1	0	2	0	2
AALF027397-PA |protein_coding|JXUM01S007463:55818:56374:1|:AALF027397	163	18.567	5	1	0	High	80.9254	92.0245	35	98	35	97.4829	7	389.448	12	551.658	26
AALF027396-PA |protein_coding|JXUM01S007463:36296:55507:-1|:AALF027396	405	45.387	8.1	1	0.001386	High	13.2337	71.8519	38	50	38	106.503	3	63.31	22	63.13	16
AALF027364-PA |protein_coding|JXUM01S000931:7466:10337:-1|:AALF027364	761	85.262	5.64	1	0	High	26.0561	31.5375	34	49	34	108.157	4	189.85	17	68.9867	15
AALF027360-PA programmed cell death 6-interacting protein|protein_coding|JXUM01S007	819	90.852	5.54	1	0.001386	High	12.3819	57.7534	47	62	47	107.7	4	0	18	0	25
AALF027348-PA helicase|protein_coding|JXUM01S000930:20360:44647:1|:AALF027348	1028	119.399	7.88	1	0	High	43.4901	49.7082	67	94	67	227.381	8	0	25	244.309	35
AALF027289-PA |protein_coding|JXUM01S007418:66061:68373:-1|:AALF027289	739	85.236	4.81	1	0.00604728	High	6.12784	17.0501	16	22	16	108.95	3	133.43	6	0	8
AALF027283-PA |protein_coding|JXUM01S007422:51977:61144:-1|:AALF027283	1107	127.574	5.71	1	0	High	58.4828	55.5556	62	100	62	364.202	13	0	21	389.913	31
AALF027266-PA histone deacetylase|protein_coding|JXUM01S007403:21277:45864:-1|:AALF	1122	125.713	6.3	1	0.00374298	High	8.64502	60.5169	69	113	69	0	4	19.61	36	128.85	31
AALF027262-PA |protein_coding|JXUM01S000923:116869:122956:1|:AALF027262	1872	207.425	9.01	1	0.00374298	High	8.62646	45.3526	95	131	93	0	3	73.1847	49	0	44
AALF027212-PA Ferrochelatase|protein_coding|JXUM01S000945:338263:339658:-1|:AALF027	391	44.421	8.95	1	0.00264901	High	9.35224	74.4246	41	57	11	92.7	3	52.49	20	54.88	21
AALF027200-PA ADP-ribosylation factor|protein_coding|JXUM01S007381:2844:19024:1|:AA	182	20.675	6.58	1	0	High	108.174	81.8681	25	54	19	490.739	9	312.459	8	533.857	14
AALF027191-PA |protein_coding|JXUM01S000921:99475:101677:-1|:AALF027191	333	38.4	9.42	1	0.00374298	High	8.48363	70.5706	39	62	2	145.17	1	32.95	20	0	18
AALF027178-PA sodium/potassium-dependent ATPase beta-2 subunit|protein_coding|JXUM0	367	42.644	6.19	1	0.00896861	High	4.8324	47.4114	19	24	19	55.11	1	0	10	0	8
AALF027176-PA |protein_coding|JXUM01S000924:96255:97076:-1|:AALF027176	251	26.536	8.97	1	0.001386	High	11.3479	76.494	21	30	20	108.78	2	91.09	11	0	9
AALF027167-PA Gamma-tubulin complex component|protein_coding|JXUM01S000920:218102:2	851	98.023	5.82	1	0.00374298	High	8.43445	68.5076	54	87	54	69.03	2	0	26	49.93	26
AALF027145-PA |protein_coding|JXUM01S000093:221063:223819:1|:AALF027145	273	31.371	8.56	1	0.00866463	High	4.89533	47.9853	15	23	1	71.7267	1	0	8	0	7
AALF027134-PA |protein_coding|JXUM01S000006:29374:30534:1|:AALF027134	290	32.511	4.79	1	0.00678497	High	5.57228	50.6897	14	23	1			35.2	9	83.67	6
AALF027125-PA Queuine tRNA-ribosyltransferase|protein_coding|JXUM01S000026:453371:4	440	49.023	7.23	1	0.00929095	High	4.45363	69.0909	54	79	54	0	1	0	24	85.03	29
AALF027123-PA long-chain-fatty-acid coa ligase|protein_coding|JXUM01S000026:296935:	672	74.93	7.71	1	0	High	62.7812	78.7202	68	120	68	369.17	11	46.98	26	315.093	37
AALF027115-PA poly a polymerase|protein_coding|JXUM01S007349:54514:66419:-1|:AALF02	721	79.227	7.33	1	0.001386	High	11.637	56.0333	47	72	47	118.88	3	0	22	0	25
AALF027083-PA |protein_coding|JXUM01S000915:292230:301810:1|:AALF027083	636	71.295	5.24	1	0.00264901	High	9.322	58.1761	32	48	32	0	1	0	13	184.733	18
AALF027081-PA |protein_coding|JXUM01S000915:282878:285716:1|:AALF027081	500	56.286	9.31	1	0	High	54.7305	68.8	44	79	44	131.4	7	0	11	1518.93	30
AALF027067-PA Single-stranded DNA-binding protein|protein_coding|JXUM01S007332:2305	121	13.799	9.7	1	0	High	32.1593	83.4711	15	31	9	113.753	2	321.12	7	0	7
AALF027010-PA |protein_coding|JXUM01S000911:165938:169990:-1|:AALF027010	1028	116.883	6.62	1	0	High	17.4279	42.8988	48	73	3	249.94	6	0	13	0	29
AALF027007-PA |protein_coding|JXUM01S000911:22955:23863:1|:AALF027007	243	28.531	4.37	1	0.001386	High	10.0974	65.0206	10	17	2	79.05	3	0	3	145.045	5
AALF026992-PA Cytosolic Fe-S cluster assembly factor NUBP1 homolog|protein_coding|J	319	34.277	5.25	1	0.0041225	High	7.42408	66.7712	28	35	28	54.99	5	0	10	0	15
AALF026970-PA |protein_coding|JXUM01S000922:155806:156904:-1|:AALF026970	338	38.993	8.63	1	0.00604728	High	6.1596	71.0059	33	42	33			17.15	16	72.57	17
AALF026942-PA |protein_coding|JXUM01S007267:1348:2043:1|:AALF026942	231	25.77	6.54	1	0.001386	High	11.2129	78.7879	8	19	3	165.8	1	0	5	152.01	3
AALF026876-PA |protein_coding|JXUM01S007233:1090:1669:1|:AALF026876	147	16.964	6.34	1	0	High	67.6064	85.034	30	65	30	478.371	10	343.77	14	151.77	11
AALF026862-PA Serine/threonine-protein phosphatase|protein_coding|JXUM01S007224:120	304	35.032	5.43	1	0.001386	High	10.3675	42.1053	11	15	11	102.07	1	0	6	0	5
AALF026851-PA F-actin capping protein beta subunit|protein_coding|JXUM01S000900:248	306	34.355	5.6	1	0	High	56.0377	74.8366	34	62	34	388.638	9	35.66	6	372.883	22
AALF026822-PA |protein_coding|JXUM01S007208:2848:25847:1|:AALF026822	982	113.417	6.15	1	0	High	14.2508	53.1568	59	105	59	48.52	1	0	32	122.443	27
AALF026821-PA |protein_coding|JXUM01S007203:42987:43513:1|:AALF026821	154	15.747	9.99	1	0	High	43.2234	62.3377	14	19	14			0	2	371.811	12
AALF026705-PA Putative mitochondrial import inner membrane translocase subunit tim8	88	10.007	5.14	1	0	High	33.8108	72.7273	13	99	13	39.46	1	1887.44	10	264.46	3
AALF026698-PA clathrin coat assembly protein ap19|protein_coding|JXUM01S007145:4663	157	18.427	7.17	1	0.0041225	High	7.82896	24.8408	5	12	5			0	1	321.755	4
AALF026694-PA GrpE protein homolog|protein_coding|JXUM01S000896:44770:52792:-1|:AAL	226	25.276	8.6	1	0	High	41.7687	75.2212	33	70	14	82.08	5	359.894	16	184.1	15
AALF026677-PA |protein_coding|JXUM01S007140:15794:18048:1|:AALF026677	656	71.736	5.22	1	0.00374298	High	8.63166	53.9634	41	59	4	72.03	3	0	22	19.46	18
AALF026662-PA RuvB-like helicase|protein_coding|JXUM01S007134:15951:17393:1|:AALF02	456	50.189	6.24	1	0	High	51.7796	85.0877	49	81	48	336.66	10	37.33	15	210.017	30
AALF026658-PA D-tyrosyl-tRNA(Tyr) deacylase|protein_coding|JXUM01S000891:164697:207	419	44.994	9.63	1	0	High	214.439	77.0883	57	274	57	221.943	5	3601.75	22	1819.99	37
AALF026604-PA |protein_coding|JXUM01S007106:57563:73416:-1|:AALF026604	944	107.393	9.86	1	0.00604728	High	6.57073	37.9237	36	46	7	0	1	0	9	89.2	26
AALF026601-PA Galectin|protein_coding|JXUM01S007106:24760:44098:1|:AALF026601	398	41.928	9.11	1	0.001386	High	10.1492	44.7236	24	42	21	77.49	2	0	10	153.38	13
AALF026600-PA dynamin|protein_coding|JXUM01S007106:34:16776:1|:AALF026600	972	112.205	8.25	1	0	High	21.3842	48.6626	53	79	4	40.31	4	71.19	20	121.988	33
AALF026581-PA Putative ribosomal protein l3|protein_coding|JXUM01S000887:316438:320	415	46.782	10.23	1	0	High	115.749	71.3253	49	116	39	873.428	18	188.036	14	876.488	27
AALF026570-PA |protein_coding|JXUM01S007095:40001:41531:-1|:AALF026570	416	47.038	6.55	1	0.001386	High	11.6714	70.6731	35	47	35	42.1	6	79.87	17	33.08	14
AALF026564-PA |protein_coding|JXUM01S000881:320276:336907:1|:AALF026564	1001	113.729	5.39	1	0.00264901	High	9.35624	69.2308	107	233	107	461.934	3	28.3	55	0	55
AALF026557-PA mitotic spindle assembly checkpoint protein mad2|protein_coding|JXUM0	205	23.214	5.22	1	0.001386	High	11.1734	82.9268	18	32	18	121.067	2	0	8	0	9
AALF026542-PA pyridoxamine 5'-phosphate oxidase|protein_coding|JXUM01S000883:180217	233	26.956	5.97	1	0.0041225	High	7.51081	62.2318	12	15	3	62.96	1	49.27	7	0	4
AALF026536-PA |protein_coding|JXUM01S000883:65353:79774:1|:AALF026536	226	25.902	6.57	1	0.00678497	High	5.24182	55.3097	14	19	5	62.96	1	0	9	0	4
AALF026531-PA |protein_coding|JXUM01S007066:50582:63720:-1|:AALF026531	2105	237.607	5.58	1	0.0041225	High	7.25013	49.5962	134	232	1	0	12	0	53	156.49	76
AALF026527-PA |protein_coding|JXUM01S007071:64808:73897:1|:AALF026527	647	72.011	6.39	1	0	High	52.6803	71.7156	55	90	26	129.533	6	35.53	19	697.637	33
AALF026517-PA GTP-binding protein sar1|protein_coding|JXUM01S007098:47051:53257:-1|	193	21.937	7.03	1	0	High	59.8909	70.4663	19	52	19	1440.38	12	0	5	175.357	3
AALF026516-PA WD-repeat protein|protein_coding|JXUM01S007098:42585:44111:1|:AALF026	508	57.041	7.01	1	0.00374298	High	7.98889	45.8661	20	27	20	42.5	1	0	9	78.1367	10
AALF026514-PA MICOS complex subunit MIC60|protein_coding|JXUM01S007098:17337:25163:	731	81.165	9.03	1	0	High	52.9451	60.8755	52	70	52	195.5	11	29.07	22	304.392	23
AALF026513-PA 3-hydroxyisobutyryl-CoA hydrolase, mitochondrial|protein_coding|JXUM0	357	38.943	6.92	1	0.00604728	High	6.00308	64.986	32	41	31	68.75	4	0	16	0	12
AALF026485-PA |protein_coding|JXUM01S007063:77644:78141:-1|:AALF026485	165	19.249	5.38	1	0.0041225	High	7.32039	87.8788	18	23	18	73.88	3	0	8	0	7
AALF026483-PA |protein_coding|JXUM01S007063:28373:44633:-1|:AALF026483	586	66.842	5.82	1	0	High	17.9191	40.4437	34	49	34	0	2	41.23	11	203.355	23
AALF026468-PA |protein_coding|JXUM01S007037:13061:20741:-1|:AALF026468	971	112.275	8.25	1	0	High	21.3842	45.3141	51	83	2	40.31	4	71.19	21	121.988	31
AALF026466-PA |protein_coding|JXUM01S000874:170477:200601:-1|:AALF026466	376	41.089	7.18	1	0	High	49.9742	71.5426	35	60	35	178.086	7	138.84	12	683.08	21
AALF026441-PA |protein_coding|JXUM01S007030:11872:13407:1|:AALF026441	290	30.939	7.02	1	0	High	206.494	91.7241	60	175	60	333.009	7	305.585	16	3818.78	46
AALF026432-PA |protein_coding|JXUM01S007026:37266:48733:-1|:AALF026432	454	50.47	8.19	1	0.00604728	High	6.07251	62.3348	32	40	32	73.1503	2	0	13	0	17
AALF026428-PA |protein_coding|JXUM01S000875:238280:239106:-1|:AALF026428	153	16.881	9.09	1	0	High	31.7432	82.3529	17	33	17	370.349	5	186.192	9	35.79	5
AALF026419-PA |protein_coding|JXUM01S000876:11555:12637:1|:AALF026419	360	41.37	11.6	1	0	High	101.524	42.7778	34	140	27	201.904	5	387.345	13	1724.21	26
AALF026417-PA |protein_coding|JXUM01S007007:56270:70357:1|:AALF026417	1015	110.622	6.9	1	0	High	23.8697	82.9557	95	204	95	0	3	0	44	252.691	50
AALF026399-PA Putative gtpase|protein_coding|JXUM01S006995:3739:69639:-1|:AALF02639	209	23.533	5.36	1	0.0041225	High	7.0561	73.6842	16	22	16	51.76	4	0	5	0	8
AALF026347-PA Putative atp-dependent rna helicase|protein_coding|JXUM01S006968:3939	549	62.418	8.59	1	0	High	25.7225	50.0911	33	49	0	127.28	6	102.8	14	42.7402	14
AALF026346-PA |protein_coding|JXUM01S006968:38910:39338:1|:AALF026346	142	15.751	10.13	1	0.00678497	High	5.6029	47.8873	9	10	9			17.62	4	63.91	5
AALF026345-PA Putative mrna splicing factor atp-dependent rna helicase|protein_codi	726	82.529	7.24	1	0.00648298	High	5.69199	75.0689	79	162	78	74.41	2	0	36	24.22	41
AALF026344-PA GrpE protein homolog|protein_coding|JXUM01S006968:10980:11831:1|:AALF	192	21.618	8.07	1	0.001386	High	10.042	70.8333	21	25	2	50.12	4	0	8	84.08	10
AALF026342-PA |protein_coding|JXUM01S006972:7620:9958:1|:AALF026342	710	79.661	5.05	1	0	High	19.434	50.9859	42	68	42	252.39	3	24.23	21	0	18
AALF026326-PA lava lamp protein|protein_coding|JXUM01S006957:15409:40911:-1|:AALF02	3392	388.11	4.83	1	0.00678497	High	5.32668	56.6922	221	369	178	26.63	12	0	83	38.0377	134
AALF026323-PA |protein_coding|JXUM01S000870:194873:196051:-1|:AALF026323	392	43.821	9.06	1	0.00374298	High	8.31215	83.9286	38	71	8	0	1	0	18	136.06	22
AALF026318-PA Putative transcription elongation factor 1|protein_coding|JXUM01S0069	82	9.609	8.27	1	0	High	18.1573	71.9512	13	29	13			32.82	3	198.557	10
AALF026293-PA |protein_coding|JXUM01S000882:282112:353070:-1|:AALF026293	956	104.541	8.78	1	0	High	139.065	71.0251	91	179	13	1092.65	16	491.472	46	907.72	43
AALF026269-PA |protein_coding|JXUM01S006937:5938:6875:1|:AALF026269	266	30.16	7.21	1	0.0041225	High	7.65271	54.5113	21	31	21	44.66	2	32.48	11	0	11
AALF026259-PA Proliferating cell nuclear antigen|protein_coding|JXUM01S000862:50735	260	28.938	4.77	1	0	High	174.943	98.0769	63	158	63	849.071	17	482.556	28	1238.12	35
AALF026258-PA DNA helicase|protein_coding|JXUM01S000862:28068:43270:1|:AALF026258	815	91.994	5.16	1	0	High	21.053	61.8405	46	59	46	279.836	5	0	28	0	13
AALF026256-PA dipeptidyl peptidase iii|protein_coding|JXUM01S006939:526:2713:-1|:AA	644	73.388	5.14	1	0.0041225	High	7.07522	50.9317	30	34	1	56.78	4	0	15	0	11
AALF026254-PA |protein_coding|JXUM01S075098:45807:46371:-1|:AALF026254	110	12.756	10.08	1	0	High	54.1057	80	24	54	24	592.452	11	93.1	8	282.929	12
AALF026230-PA |protein_coding|JXUM01S006916:9782:11150:1|:AALF026230	434	48.348	9.86	1	0.001386	High	13.1497	25.3456	16	26	16	74.2867	3	0	2	66.2961	11
AALF026203-PA |protein_coding|JXUM01S006903:67156:68813:1|:AALF026203	530	60.785	7.24	1	0.00604728	High	6.30303	60.566	33	49	29	71.57	1	0	13	0	21
AALF026190-PA |protein_coding|JXUM01S000861:39891:75239:-1|:AALF026190	828	95.329	5.68	1	0.00929095	High	4.45314	58.8164	34	41	34	69.15	2	0	11	0	22
AALF026168-PA |protein_coding|JXUM01S000857:251940:276237:1|:AALF026168	1712	188.061	8.9	1	0	High	25.8809	64.5444	119	216	119	251.68	9	88.79	60	0	54
AALF026167-PA Putative udp-glucose 4-epimerase/udp-sulfoquinovose synthase|protein_	351	38.59	6.92	1	0	High	24.7889	71.2251	34	54	32	74.34	2	0	14	252.893	19
AALF026159-PA |protein_coding|JXUM01S034413:204:920:-1|:AALF026159	238	24.79	10.77	1	0	High	40.087	30.6723	13	93	4	569.82	6	45.43	4	762.522	7
AALF026155-PA Eukaryotic translation initiation factor 5A|protein_coding|JXUM01S000	70	7.552	8.94	1	0	High	24.0311	90	14	48	14	189.094	2	557.574	8	448.602	8
AALF026152-PA |protein_coding|JXUM01S000856:223768:238476:1|:AALF026152	307	34.784	8.9	1	0	High	20.2369	56.0261	18	38	18	83.66	1	39.42	11	89.4633	8
AALF026131-PA |protein_coding|JXUM01S006873:77746:78525:1|:AALF026131	241	27.186	5.3	1	0	High	33.0276	52.2822	22	61	22	34.08	2	238.143	10	335.67	13
AALF026099-PA |protein_coding|JXUM01S000852:78118:88302:-1|:AALF026099	651	74.063	5.69	1	0	High	34.4065	66.2058	46	69	1	282.89	6	0	20	39.6167	20
AALF026097-PA |protein_coding|JXUM01S000852:9685:14402:1|:AALF026097	562	64.386	5.64	1	0	High	15.1828	44.306	38	69	38			253.187	16	43.74	24
AALF026096-PA 40S ribosomal protein S8|protein_coding|JXUM01S000852:5967:7268:-1|:A	206	23.358	10.71	1	0	High	145.328	65.534	39	93	38	923.33	13	489.95	9	1282.29	29
AALF026072-PA |protein_coding|JXUM01S006858:51782:52131:1|:AALF026072	86	9.485	5.03	1	0	High	83.9646	80.2326	28	98	28	163.987	3	408.54	5	2574.82	25
AALF026028-PA Putative bendless|protein_coding|JXUM01S006835:5879:6337:1|:AALF02602	152	17.339	5.6	1	0	High	30.6453	77.6316	16	21	15	192.446	7	91.88	5	0	5
AALF026002-PA |protein_coding|JXUM01S006826:32103:42793:1|:AALF026002	1420	160.417	6.71	1	0.00264901	High	8.7562	60.6338	91	181	91	81.97	4	0	46	25.22	44
AALF025991-PA histone-lysine n-methyltransferase|protein_coding|JXUM01S006816:36280	726	81.017	6.46	1	0	High	17.9776	48.0716	39	54	39	61.84	4	0	13	142.21	23
AALF025990-PA Putative dna replication factor/protein phosphatase inhibitor set/spr	250	29.137	4.35	1	0	High	16.7149	58	12	16	12	227.9	5	0	3	30.97	4
AALF025989-PA Putative mitochondrial f1f0-atp synthase subunit oscp/atp5|protein_co	210	22.527	9.73	1	0	High	69.7832	93.3333	41	90	41	390.952	8	205.766	21	606.133	21
AALF025941-PA |protein_coding|JXUM01S006787:60274:64643:-1|:AALF025941	1099	125.327	6.13	1	0	High	21.7089	46.4058	51	65	51	143.8	8	77.82	23	58.99	23
AALF025940-PA |protein_coding|JXUM01S000843:319630:350458:-1|:AALF025940	676	74.218	6.8	1	0	High	21.697	79.2899	61	88	47	115.89	6	33.71	26	155.9	30
AALF025938-PA Annexin|protein_coding|JXUM01S000843:268688:270258:-1|:AALF025938	433	48.141	5.73	1	0	High	35.3185	40.1848	19	30	19	243.004	3	0	8	329.425	8
AALF025920-PA |protein_coding|JXUM01S006779:9122:43808:1|:AALF025920	1191	131.658	5.54	1	0.00604728	High	6.20142	39.7145	53	70	53	52.59	2	0	22	0	29
AALF025919-PA PIWI|protein_coding|JXUM01S000859:335621:339115:1|:AALF025919	944	106.387	8.78	1	0.00678497	High	5.3498	65.8898	72	101	1	58.32	4	0	36	0	32
AALF025916-PA |protein_coding|JXUM01S000859:190788:194653:-1|:AALF025916	944	106.381	8.78	1	0.00678497	High	5.3498	68.4322	75	105	4	58.32	5	0	37	0	33
AALF025911-PA |protein_coding|JXUM01S006771:26862:27296:1|:AALF025911	144	15.791	7.28	1	0	High	24.8838	91.6667	17	27	17	174.34	3	148.72	7	0	7
AALF025906-PA |protein_coding|JXUM01S006773:43522:59530:1|:AALF025906	160	18.212	7.43	1	0	High	25.1258	77.5	22	38	16	272.98	5	0	9	28.51	11
AALF025888-PA Eukaryotic translation initiation factor 3 subunit M|protein_coding|J	382	43.792	6.42	1	0	High	32.5317	83.5079	50	88	50	222.074	10	24.3	21	0	21
AALF025875-PA Carboxypeptidase|protein_coding|JXUM01S000839:120435:121841:1|:AALF02	468	52.971	6.35	1	0	High	36.652	48.2906	27	61	27	307.205	7	105.15	11	57.6533	11
AALF025859-PA cell cycle control protein cwf22|protein_coding|JXUM01S000836:236956:	824	93.202	7.56	1	0.001386	High	13.107	50.8495	40	55	40	134.33	4	0	15	0	22
AALF025858-PA autophagy related TOR|protein_coding|JXUM01S000836:216037:231236:1|:	2421	276.131	6.76	1	0	High	16.0594	65.4275	179	306	179	146.98	9	0	88	35.43	88
AALF025856-PA Putative mediator of rna polymerase ii transcription subunit 11|prote	132	14.643	8.78	1	0.00832033	High	5.14968	78.7879	14	20	14	107.74	1	0	7	0	6
AALF025781-PA |protein_coding|JXUM01S000860:245897:247078:1|:AALF025781	393	43.328	4.74	1	0.001386	High	11.424	41.2214	21	26	20	44.82	3	64.44	9	0	9
AALF025714-PA |protein_coding|JXUM01S006698:10921:13071:1|:AALF025714	716	81.566	5.02	1	0	High	386.499	77.514	110	349	1	5835.26	59	520.534	25	2400.04	46
AALF025710-PA ribophorin ii|protein_coding|JXUM01S006697:29901:32190:-1|:AALF025710	625	67.903	9.14	1	0	High	41.0318	78.72	68	126	68	323.301	5	0	33	763.886	37
AALF025702-PA |protein_coding|JXUM01S000833:37238:39571:-1|:AALF025702	740	84.216	5.66	1	0.00728408	High	5.20858	62.4324	49	83	49	87.3	3	0	23	0	26
AALF025682-PA |protein_coding|JXUM01S006694:13545:52086:-1|:AALF025682	879	96.788	6.54	1	0.001386	High	12.3885	80.8874	77	111	77	100.5	5	0	38	51.29	36
AALF025667-PA |protein_coding|JXUM01S000113:304248:346842:-1|:AALF025667	1279	142.121	7.09	1	0.00678497	High	5.42759	59.1087	75	129	75	89.63	5	0	35	0	37
AALF025662-PA |protein_coding|JXUM01S006682:77420:79151:1|:AALF025662	556	64.018	7.21	1	0.00374298	High	8.52988	29.8561	29	43	29			37.52	9	39.77	22
AALF025661-PA |protein_coding|JXUM01S006682:52184:59943:1|:AALF025661	525	60.203	6.02	1	0.0041225	High	7.59763	43.4286	33	49	33	45.19	5	0	14	52.38	15
AALF025660-PA mannose-1-phosphate guanyltransferase|protein_coding|JXUM01S006682:42	360	40.002	6.44	1	0	High	18.1811	68.0556	33	39	33	206.49	5	0	13	0	15
AALF025641-PA |protein_coding|JXUM01S006668:16243:18915:1|:AALF025641	678	73.898	6.38	1	0	High	303.328	82.0059	104	335	4	2538.45	31	2168.94	41	4676.9	55
AALF025639-PA |protein_coding|JXUM01S006668:2555:3283:1|:AALF025639	242	26.725	6.14	1	0.00678497	High	5.21595	82.6446	21	29	2	47.66	1	0	13	0	10
AALF025597-PA DEAD box ATP-dependent RNA helicase|protein_coding|JXUM01S006645:6600	1031	116.835	8.21	1	0.00896861	High	4.68746	45.7808	50	70	50	63.32	3	0	23	0	24
AALF025585-PA protein-tyrosine phosphatase|protein_coding|JXUM01S006643:34038:66040	2032	228.331	5.64	1	0.00264901	High	8.85379	62.1063	135	184	135	90.21	6	0	61	0	71
AALF025583-PA |protein_coding|JXUM01S006638:69543:74089:1|:AALF025583	636	70.017	8.6	1	0.00604728	High	6.18766	68.239	51	111	51	63.58	3	0	30	0	20
AALF025582-PA GTP-binding protein-invertebrate|protein_coding|JXUM01S006644:55355:5	609	69.027	9.26	1	0	High	56.1951	43.1856	39	63	39	164.926	6	51.65	12	522.848	24
AALF025579-PA |protein_coding|JXUM01S006644:14749:30026:1|:AALF025579	409	44.914	4.63	1	0.00264901	High	9.09195	54.5232	23	35	22	120.7	1	0	12	92.65	12
AALF025574-PA protein transport protein sec13|protein_coding|JXUM01S000826:122454:1	326	36.044	5.3	1	0.00264901	High	9.22366	47.8528	12	17	12	78.3233	3	0	4	0	5
AALF025571-PA Putative snrnp core protein|protein_coding|JXUM01S006637:4719:5141:1|	95	10.731	6.52	1	0.001386	High	13.7023	96.8421	7	11	7	90.48	2	59.96	1	0	4
AALF025555-PA |protein_coding|JXUM01S000827:273780:274136:1|:AALF025555	118	13.48	8.56	1	0	High	29.4783	76.2712	19	40	5	445.004	5	54.01	6	42.22	10
AALF025494-PA Glyceraldehyde-3-phosphate dehydrogenase|protein_coding|JXUM01S000822	332	35.499	8.09	1	0	High	435.495	90.0602	121	391	121	2729.27	28	3856.5	78	2157.64	49
AALF025493-PA CTPsyn: CTP synthase|protein_coding|JXUM01S000822:10277:23396:1|:AALF	666	73.777	7.8	1	0	High	31.9533	74.7748	61	100	61	72.298	6	74.21	28	378.336	32
AALF025485-PA Putative ribosomal protein l35a|protein_coding|JXUM01S000117:459268:4	172	18.903	11.3	1	0	High	26.9146	63.3721	18	38	18	79.635	7	95.0393	10	195.85	6
AALF025482-PA |protein_coding|JXUM01S006614:41348:42000:-1|:AALF025482	193	21.344	4.58	1	0.00604728	High	5.96972	39.8964	7	7	7	79	1	0	1	23.14	5
AALF025472-PA |protein_coding|JXUM01S000821:320970:345453:-1|:AALF025472	710	80.247	7.74	1	0	High	15.0267	71.5493	51	62	51	57.44	3	0	30	140.55	19
AALF025456-PA |protein_coding|JXUM01S006593:18847:54176:1|:AALF025456	477	53.031	6.21	1	0	High	44.5703	55.1363	43	58	43	325.248	7	91.59	18	66.4724	19
AALF025436-PA |protein_coding|JXUM01S000831:434645:435774:1|:AALF025436	353	38.464	10.84	1	0.00896861	High	4.62349	53.5411	19	23	19	39.48	2	0	11	51.4	7
AALF025434-PA |protein_coding|JXUM01S000831:413332:414362:-1|:AALF025434	320	36.031	10.04	1	0	High	68.0204	39.6875	25	47	25	55.0199	4	123.471	6	815.718	20
AALF025409-PA 60S acidic ribosomal protein P2|protein_coding|JXUM01S006571:44394:44	112	11.337	4.59	1	0	High	75.5134	81.25	13	54	13	1086.9	6	231.924	5	411.523	8
AALF025402-PA Proteasome subunit alpha type|protein_coding|JXUM01S000818:256171:257	249	28.076	8.44	1	0	High	77.5174	97.992	42	55	42	404.987	10	99.68	9	292.175	27
AALF025396-PA Tubulin alpha chain|protein_coding|JXUM01S006567:47200:49315:1|:AALF0	450	49.876	5.14	1	0	High	381.511	82.6667	89	343	3	3878.99	29	835.57	24	4919.85	55
AALF025358-PA |protein_coding|JXUM01S006551:63347:83830:-1|:AALF025358	3565	392.398	5.55	1	0	High	31.6496	47.6017	162	250	161	19.32	4	46.88	68	297.929	94
AALF025349-PA |protein_coding|JXUM01S006549:70747:71157:-1|:AALF025349	136	15.263	5.08	1	0	High	19.5939	43.3824	8	15	8	78.86	4	143.63	3	28.47	3
AALF025348-PA ATP synthase delta chain, mitochondrial|protein_coding|JXUM01S006549:	161	16.977	5.31	1	0	High	66.948	52.795	22	85	22	458.696	5	358.161	13	1158.78	9
AALF025347-PA MICOS complex subunit MIC10|protein_coding|JXUM01S006549:57854:58199:	69	7.579	9.35	1	0.00728408	High	5.18762	59.4203	5	8	5			62.44	3	19.17	2
AALF025345-PA Serine hydroxymethyltransferase|protein_coding|JXUM01S006549:4940:229	570	61.768	8.63	1	0	High	49.5773	88.4211	74	95	9	336.58	11	122.288	33	166.72	34
AALF025344-PA |protein_coding|JXUM01S006544:80467:80907:1|:AALF025344	146	16.288	4.44	1	0.0041225	High	7.3927	60.9589	7	8	7	70.7	2	0	2	30.83	4
AALF025338-PA |protein_coding|JXUM01S006552:54253:78220:1|:AALF025338	248	28.304	5.03	1	0	High	118.773	84.2742	42	131	41	930.559	14	433.153	18	932.095	25
AALF025308-PA phospholipase a-2-activating protein|protein_coding|JXUM01S000814:176	800	87.653	5.96	1	0.00604728	High	5.9765	54.125	54	97	54	68.79	5	0	24	0	27
AALF025307-PA Putative oxidoreductase GLYR1 homolog (EC 1.-.-.-)(Glyoxylate reducta	536	58.236	7.17	1	0	High	174.074	93.097	103	255	103	3521.76	20	43.8111	36	839.124	59
AALF025299-PA mitochondrial 39S ribosomal protein L39|protein_coding|JXUM01S006538:	334	37.187	8.48	1	0.00205761	High	9.52395	65.8683	26	32	26	50.32	2	68.09	11	0	14
AALF025253-PA mitotic checkpoint protein bub3|protein_coding|JXUM01S006512:29939:30	327	37.135	6.86	1	0.00604728	High	5.99129	48.318	19	24	19	58.73	3	0	2	0	14
AALF025249-PA synoviolin|protein_coding|JXUM01S006514:65693:86537:1|:AALF025249	602	66.847	7.91	1	0.00374298	High	8.61697	59.9668	32	51	32	131.5	2	32.87	14	0	16
AALF025247-PA |protein_coding|JXUM01S006514:38653:47959:1|:AALF025247	1236	137.756	8.7	1	0	High	634.206	81.877	290	1659	290	3188.3	39	2743.24	103	7131.22	198
AALF025239-PA |protein_coding|JXUM01S000808:8089:29520:1|:AALF025239	350	39.247	6.1	1	0	High	28.5885	56.5714	20	29	20	51.09	1	178.304	14	95.8267	7
AALF025223-PA Putative 60s ribosomal protein l26|protein_coding|JXUM01S006498:60743	151	17.432	10.77	1	0	High	36.0363	52.3179	20	36	20	214.496	9	0	2	243.558	12
AALF025221-PA ATP synthase subunit beta vacuolar|protein_coding|JXUM01S006498:28976	596	66.313	6.28	1	0	High	100.41	72.3154	64	106	64	857.242	14	263.62	24	210.357	30
AALF025216-PA translation initiation factor eif-2b beta subunit|protein_coding|JXUM	353	38.962	6.89	1	0.001386	High	9.7143	69.9717	34	58	34	75.09	2	0	17	66.24	19
AALF025210-PA |protein_coding|JXUM01S006516:21274:65286:1|:AALF025210	144	16.592	5.12	1	0	High	50.923	45.8333	19	46	19	60.2891	2	328.247	7	628.874	13
AALF025208-PA DNA helicase|protein_coding|JXUM01S000845:34953:37624:1|:AALF025208	816	91.477	5.81	1	0	High	45.0157	60.5392	67	79	67	402.41	11	83.76	27	94.4233	29
AALF025207-PA |protein_coding|JXUM01S000845:33201:34477:-1|:AALF025207	300	34.065	6.86	1	0.00678497	High	5.57568	66	27	46	27	33.75	1	0	14	0	13
AALF025201-PA Eukaryotic translation initiation factor 3 subunit E|protein_coding|J	435	51.039	6.84	1	0	High	32.5941	72.8736	45	66	45	362.047	9	0	28	0	9
AALF025200-PA DEAD box ATP-dependent RNA helicase|protein_coding|JXUM01S006490:3645	478	54.84	9.5	1	0.00467836	High	6.95266	51.8828	22	43	19	98.27	2	0	13	46.99	8
AALF025196-PA Prefoldin subunit 4|protein_coding|JXUM01S006490:7795:8358:1|:AALF025	138	15.952	4.86	1	0.00678497	High	5.24163	69.5652	9	10	9	35.13	1	0	3	35.91	5
AALF025171-PA |protein_coding|JXUM01S000800:336400:347334:-1|:AALF025171	487	51.682	5.87	1	0	High	109.935	76.5914	64	199	62	1070.13	12	311.312	30	963.259	39
AALF025160-PA |protein_coding|JXUM01S006483:4287:15521:-1|:AALF025160	415	45.655	4.84	1	0	High	61.1024	57.3494	38	83	38	50.18	4	190.31	5	1863.86	30
AALF025156-PA Putative 40s ribosomal protein s2|protein_coding|JXUM01S006478:29402:	165	17.565	8.97	1	0	High	128.54	76.3636	32	153	32	505.621	5	1087.31	20	2775.11	23
AALF025136-PA adenosine diphosphatase|protein_coding|JXUM01S006474:46595:53053:-1|:	311	34.19	6.42	1	0	High	41.6542	81.672	35	52	35	345.594	9	0	12	150.79	17
AALF025131-PA Putative ras-related protein|protein_coding|JXUM01S000803:306054:3214	201	22.844	7.74	1	0	High	47.2459	81.0945	26	48	26	280.254	5	100.81	11	341.17	14
AALF025130-PA |protein_coding|JXUM01S000803:256930:269788:1|:AALF025130	362	40.687	6.73	1	0.001386	High	13.6096	61.0497	31	59	31	116.21	2	0	18	0	12
AALF025117-PA vinculin|protein_coding|JXUM01S006469:34699:42839:1|:AALF025117	980	108.864	6.49	1	0	High	26.4953	67.9592	92	170	92	283.331	10	57.96	40	0	46
AALF025103-PA |protein_coding|JXUM01S000807:294659:309913:1|:AALF025103	439	48.554	8.92	1	0	High	40.6519	87.2437	41	73	9	236.821	8	205.04	21	310.637	16
AALF025102-PA Putative ecdysone-inducible protein l2|protein_coding|JXUM01S000807:1	267	29.456	6.95	1	0.00374298	High	8.28069	64.4195	18	30	3	0	1	94.41	7	0	10
AALF025042-PA |protein_coding|JXUM01S006447:46881:47951:1|:AALF025042	311	34.667	11.74	1	0	High	22.5739	39.2283	20	62	20			54.09	6	325.365	16
AALF024976-PA |protein_coding|JXUM01S006421:62594:63853:-1|:AALF024976	419	46.821	8.81	1	0	High	47.4107	81.6229	70	133	10	70.9687	6	33.05	29	353.362	40
AALF024974-PA nucleolar protein c7b|protein_coding|JXUM01S000811:194333:286507:-1|:	1064	115.044	6.7	1	0.00374298	High	8.09056	42.0113	43	64	43	0	2	0	15	100.04	27
AALF024944-PA |protein_coding|JXUM01S006407:19631:27119:1|:AALF024944	582	66.48	5.82	1	0	High	17.9191	42.9553	35	50	35	0	2	41.23	11	203.355	24
AALF024939-PA clathrin light chain|protein_coding|JXUM01S006405:30345:42043:1|:AALF	246	27.686	4.75	1	0	High	36.9205	63.8211	17	43	17	95.16	2	311.532	7	451.702	12
AALF024927-PA |protein_coding|JXUM01S000794:195770:196378:1|:AALF024927	183	21.054	8.98	1	0.0041225	High	7.32833	38.7978	8	9	8	128.38	1	0	4	0	3
AALF024924-PA |protein_coding|JXUM01S000794:177711:178488:-1|:AALF024924	110	12.819	6.58	1	0	High	33.1722	53.6364	9	21	9	56.88	1	123.03	5	431.798	6
AALF024907-PA eukaryotic translation initiation factor|protein_coding|JXUM01S006416	338	38.108	4.78	1	0	High	47.7293	65.9763	27	42	27	446.451	8	91.72	5	360.905	18
AALF024897-PA fk506-binding protein|protein_coding|JXUM01S006396:66242:68178:1|:AAL	450	50.799	5.33	1	0.001386	High	11.64	52.6667	23	34	23	60.12	2	0	10	70.1967	12
AALF024895-PA |protein_coding|JXUM01S006396:29063:58647:-1|:AALF024895	722	80.66	5.59	1	0	High	20.7636	61.6343	47	70	47	168.383	4	0	20	66.7979	24
AALF024894-PA |protein_coding|JXUM01S006396:11021:15585:-1|:AALF024894	209	23.122	5.35	1	0	High	23.6401	60.7656	10	15	10	66.06	3	0	1	168.53	7
AALF024888-PA |protein_coding|JXUM01S006397:6292:43833:1|:AALF024888	361	38.325	4.55	1	0	High	130.271	57.3407	44	298	43	99.0701	6	4147.23	24	1790.08	30
AALF024877-PA |protein_coding|JXUM01S000823:220168:243301:-1|:AALF024877	1259	141.889	4.97	1	0.001386	High	12.6041	54.4083	79	133	79	0	4	63.32	33	264.54	46
AALF024876-PA translation initiation factor eif-2b alpha subunit|protein_coding|JXU	304	34.057	6.06	1	0.001386	High	10.0926	60.8553	17	23	17	109.76	2	0	7	0	8
AALF024874-PA hemomucin|protein_coding|JXUM01S000823:199004:202140:1|:AALF024874	442	48.114	8.79	1	0.0041225	High	7.29145	71.7195	31	51	31	115.42	3	0	20	0	10
AALF024865-PA Putative mitochondrial processing peptidase beta subunit|protein_codi	473	52.13	6.27	1	0	High	193.751	91.1205	75	192	75	1095.73	20	766.193	27	1994.36	42
AALF024825-PA |protein_coding|JXUM01S006378:18697:21293:-1|:AALF024825	523	60.876	6.35	1	0.00374298	High	8.17097	66.7304	38	44	37	63.06	3	0	13	68.31	22
AALF024813-PA |protein_coding|JXUM01S000785:120181:121758:1|:AALF024813	484	55.116	9.55	1	0.00728408	High	5.17718	47.314	37	100	37	0	2	27.65	14	45.78	22
AALF024811-PA |protein_coding|JXUM01S000785:8056:32855:-1|:AALF024811	940	101.932	6.64	1	0.001386	High	10.6831	78.617	82	222	82			0	49	171.86	36
AALF024806-PA Putative rho gdp-dissociation inhibitor|protein_coding|JXUM01S006368:	200	23.045	5.29	1	0	High	37.9632	54.5	19	24	19	287.279	8	0	5	0	6
AALF024791-PA chaperonin|protein_coding|JXUM01S000790:370189:372629:1|:AALF024791	540	59.168	6.02	1	0	High	127.098	77.4074	51	85	51	1302.45	21	100.86	9	131.08	26
AALF024782-PA Uroporphyrinogen decarboxylase|protein_coding|JXUM01S006364:26549:280	407	45.121	5.49	1	0	High	17.9175	64.1278	31	53	31	131.75	3	27.74	14	102.583	17
AALF024781-PA 60S ribosomal protein L31|protein_coding|JXUM01S006364:6006:16985:1|:	124	14.573	10.35	1	0	High	94.1447	74.1935	47	152	47	237.695	9	387.409	22	784.841	35
AALF024768-PA Ubiquitin carboxyl-terminal hydrolase|protein_coding|JXUM01S000786:47	326	37.284	5.26	1	0	High	15.0095	59.2025	36	62	36	150.263	4	20.55	16	0	20
AALF024721-PA beta-tubulin cofactor d|protein_coding|JXUM01S006353:18110:27917:1|:A	1333	152.033	4.87	1	0	High	22.0214	43.811	56	75	55	239.66	4	0	22	0	30
AALF024704-PA |protein_coding|JXUM01S006341:55230:83310:1|:AALF024704	1524	165.666	5.57	1	0	High	77.4231	48.4252	75	132	59	0	4	539.843	22	796.106	54
AALF024703-PA Succinate-CoA ligase subunit beta|protein_coding|JXUM01S006341:43344:	421	45.692	6.87	1	0	High	19.2061	68.8836	48	59	48	110.48	4	114.62	22	86.38	23
AALF024680-PA Putative transcription factor nfat subunit nf45|protein_coding|JXUM01	398	44.205	6.6	1	0	High	37.9235	82.4121	50	103	50	139.74	4	46.913	18	1065.93	31
AALF024679-PA Proteasome subunit alpha type|protein_coding|JXUM01S006330:54908:5576	233	25.738	6.21	1	0	High	26.4837	62.2318	18	33	18	214.776	6	0	8	0	4
AALF024674-PA |protein_coding|JXUM01S006327:67220:69100:1|:AALF024674	353	39.954	8.88	1	0.00604728	High	6.19134	81.8697	39	69	39	66.73	2	0	17	0	20
AALF024650-PA spectrin|protein_coding|JXUM01S000775:354096:365165:1|:AALF024650	2414	277.692	5.24	1	0	High	585.739	79.6189	250	523	250	4051.88	75	1344.66	92	2432.9	111
AALF024646-PA |protein_coding|JXUM01S000775:323958:324458:1|:AALF024646	108	11.823	5.92	1	0.0041225	High	7.55943	65.7407	4	7	4	37.9	1	0	2	89.51	2
AALF024645-PA acyl-coa dehydrogenase|protein_coding|JXUM01S000775:304639:317388:1|:	424	46.456	8.16	1	0	High	50.224	87.7358	46	76	46	405.25	11	0	17	75.43	19
AALF024637-PA acetyl-coa acetyltransferase 2,|protein_coding|JXUM01S006360:55304:74	394	40.838	6.57	1	0	High	28.149	70.3046	32	53	32	148.34	3	295.387	18	120.077	17
AALF024636-PA |protein_coding|JXUM01S006360:796:42713:1|:AALF024636	1109	125.859	6.44	1	0	High	17.9819	70.0631	94	155	94	60.34	2	0	34	101.06	61
AALF024619-PA |protein_coding|JXUM01S006295:45911:47767:1|:AALF024619	505	57.644	5.88	1	0.0041225	High	7.38174	73.6634	34	51	34	52.24	2	45.53	13	0	19
AALF024617-PA Putative nedd8-conjugating enzyme ubc12|protein_coding|JXUM01S006295:	184	21.141	7.72	1	0	High	19.4818	80.9783	21	32	21	203.33	5	0	7	55.03	10
AALF024610-PA |protein_coding|JXUM01S000789:245843:246293:-1|:AALF024610	130	13.471	6.14	1	0.00374298	High	8.7141	63.0769	8	9	8	79.51	3	0	5
AALF024608-PA |protein_coding|JXUM01S000789:116680:140507:-1|:AALF024608	396	44.577	7.31	1	0.00604728	High	6.51742	52.5253	16	19	6	80.02	2	0	3	0	11
AALF024597-PA |protein_coding|JXUM01S000770:96185:107747:-1|:AALF024597	802	89.216	11.74	1	0	High	26.2714	23.3167	26	51	26	160.36	3	241.86	12	0	11
AALF024595-PA |protein_coding|JXUM01S000770:27917:52600:-1|:AALF024595	1460	170.44	6.33	1	0.0041225	High	7.05512	50.6849	73	124	73	85.98	3	0	30	0	44
AALF024556-PA |protein_coding|JXUM01S000772:298729:301309:-1|:AALF024556	534	60.058	6.81	1	0.0041225	High	7.37068	68.1648	42	72	7	44.89	7	39.33	17	43.3023	21
AALF024526-PA bifunctional aminoacyl-tRNA synthetase|protein_coding|JXUM01S000773:4	1731	193.847	7.62	1	0	High	56.6315	61.5829	122	166	121	435.51	16	44.23	52	0	56
AALF024521-PA Annexin|protein_coding|JXUM01S006256:81498:91058:1|:AALF024521	321	35.987	4.94	1	0	High	67.4623	77.8816	33	63	15	766.329	10	0	12	461.512	14
AALF024520-PA Annexin|protein_coding|JXUM01S006256:55569:70065:1|:AALF024520	321	36.335	5.29	1	0	High	19.4291	70.0935	32	50	25	105.437	7	0	13	0	12
AALF024513-PA |protein_coding|JXUM01S006270:31919:36069:1|:AALF024513	205	22.709	6.11	1	0	High	58.2017	72.1951	20	60	20	502.139	7	0	5	673.1	12
AALF024509-PA |protein_coding|JXUM01S006247:44260:49725:-1|:AALF024509	1406	155.633	6.49	1	0	High	23.9553	65.0071	83	138	83	247.793	6	0	36	0	42
AALF024495-PA hepatocyte growth factor-regulated tyrosine kinase substrate (hgs)|pr	752	83.514	7.2	1	0.001386	High	11.5612	44.2819	42	59	42	96.2791	4	0	19	32.22	20
AALF024465-PA Putative 40s ribosomal protein|protein_coding|JXUM01S006236:73799:821	130	14.745	9.99	1	0	High	51.0904	79.2308	18	38	18	429.513	4	207.559	12	143.519	5
AALF024464-PA Putative scf ubiquitin ligase skp1 component|protein_coding|JXUM01S00	162	18.37	4.6	1	0	High	31.6836	83.3333	14	27	14	465.606	6	90.35	4	146.34	6
AALF024462-PA |protein_coding|JXUM01S006236:28052:34810:-1|:AALF024462	323	37.699	10.13	1	0.001386	High	10.4959	23.839	10	15	10			0	5	127.61	5
AALF024460-PA U520|protein_coding|JXUM01S006233:27539:66122:1|:AALF024460	1496	170.408	5.55	1	0	High	19.8024	63.1016	88	127	18	197.76	9	0	34	0	46
AALF024447-PA alcohol dehydrogenase|protein_coding|JXUM01S006230:74776:76039:-1|:AA	358	38.239	6.73	1	0.001386	High	9.65902	69.2737	23	35	23	71.68	1	162.32	14	39.59	11
AALF024426-PA E3 UFM1-protein ligase 1 homolog (EC 6.3.2.-)|protein_coding|JXUM01S0	788	86.707	6.68	1	0.00467836	High	6.87139	69.5431	68	106	68	46.91	2	0	31	0	37
AALF024422-PA |protein_coding|JXUM01S000781:291284:301144:1|:AALF024422	542	61.55	9.67	1	0.001386	High	11.852	69.1882	51	77	51	70.0639	2	0	20	45.9733	31
AALF024391-PA |protein_coding|JXUM01S006218:8048:9242:-1|:AALF024391	375	43.496	5.97	1	0.001386	High	10.9811	50.1333	19	27	1	64.28	2	0	8	90.25	9
AALF024356-PA |protein_coding|JXUM01S000765:202060:204857:-1|:AALF024356	905	102.506	5.48	1	0	High	36.5306	60.7735	60	97	11	35.5	5	0	19	508.377	38
AALF024355-PA |protein_coding|JXUM01S000765:138889:139482:-1|:AALF024355	197	22.126	6.68	1	0.0041225	High	7.05535	58.8832	9	16	9			66.41	3	51.46	6
AALF024354-PA Protein hook|protein_coding|JXUM01S000765:124525:138258:1|:AALF024354	681	76.867	5.45	1	0.00604728	High	6.50193	62.2614	55	102	55			0	28	86.72	30
AALF024335-PA 40S ribosomal protein S15|protein_coding|JXUM01S000076:681868:682318:	131	14.986	10.55	1	0	High	24.0055	67.9389	17	39	3	199.662	4	124.488	9	64.6149	5
AALF024292-PA ccr4-not transcription complex|protein_coding|JXUM01S000784:25225:573	2419	270.153	6.87	1	0	High	16.0973	75.3617	252	422	252	125.252	17	0	116	0	124
AALF024279-PA |protein_coding|JXUM01S006174:11029:11856:1|:AALF024279	275	29.825	4.58	1	0	High	15.0681	43.2727	14	21	3	0	1	31.6	5	248.14	8
AALF024268-PA bleomycin hydrolase|protein_coding|JXUM01S000761:185978:220142:-1|:AA	451	51.719	5.87	1	0	High	37.7315	82.2616	43	68	43	199.713	12	0	15	76.14	16
AALF024235-PA |protein_coding|JXUM01S006159:75023:96343:-1|:AALF024235	292	32.176	9.5	1	0	High	19.3666	48.9726	10	17	10	68.49	1	185.002	5	129.253	5
AALF024232-PA Ribonucleoside-diphosphate reductase|protein_coding|JXUM01S006159:202	837	94.828	7.05	1	0	High	150.386	77.5388	110	191	1	1517.74	32	0	44	15	38
AALF024222-PA |protein_coding|JXUM01S000754:21280:38392:1|:AALF024222	506	54.873	7.47	1	0.001386	High	10.4386	66.2055	26	38	26	0	1	0	15	184.643	11
AALF024201-PA |protein_coding|JXUM01S006136:82834:83245:-1|:AALF024201	114	12.785	9.57	1	0.00580046	High	6.69131	59.6491	10	19	10			116.583	7	0	5
AALF024200-PA DNA-directed RNA polymerase subunit|protein_coding|JXUM01S006136:7832	128	14.945	5.33	1	0	High	44.3493	76.5625	18	30	18			48.31	4	503.51	15
AALF024093-PA spliceosome associated protein|protein_coding|JXUM01S006103:9031:1159	810	90.022	6.13	1	0	High	14.8141	60.3704	46	63	46			57.8433	22	86.68	25
AALF024086-PA Tubulin beta chain|protein_coding|JXUM01S000767:251014:269177:1|:AALF	482	54.117	5.21	1	0	High	226.337	77.8008	79	218	34	3721.23	30	419.305	26	300.48	34
AALF024078-PA |protein_coding|JXUM01S000739:214793:222715:1|:AALF024078	263	29.777	7.88	1	0	High	15.7314	80.6084	29	58	29	59.81	5	0	10	99.6	15
AALF024065-PA DEAD box ATP-dependent RNA helicase|protein_coding|JXUM01S006094:6959	528	60.104	9.33	1	0.00678497	High	5.40655	54.3561	36	67	35	42.76	4	0	20	84.6137	13
AALF024025-PA helicase|protein_coding|JXUM01S006075:81554:88386:-1|:AALF024025	904	103.05	6.68	1	0	High	15.9497	67.2566	62	99	62	104.94	6	0	23	54.72	35
AALF024018-PA Tubulin beta chain|protein_coding|JXUM01S000741:129691:131025:-1|:AAL	444	49.953	4.82	1	0	High	443.669	81.0811	105	431	46	5537.34	37	1468.1	39	4052.4	54
AALF024017-PA |protein_coding|JXUM01S000741:116973:117361:-1|:AALF024017	109	12.246	11.53	1	0	High	18.5138	30.2752	12	106	10	227.514	4	81.7102	4	125.905	10
AALF023999-PA dynamin|protein_coding|JXUM01S006078:81627:96495:-1|:AALF023999	783	87.744	7.05	1	0	High	18.3815	56.0664	46	74	46	147.31	6	0	26	0	15
AALF023998-PA Actin-related protein 2/3 complex subunit 5|protein_coding|JXUM01S006	153	16.832	4.96	1	0.00264901	High	9.09704	86.2745	13	19	13	68.95	4	0	7	0	3
AALF023951-PA |protein_coding|JXUM01S000753:362633:377781:-1|:AALF023951	2451	274.372	6.7	1	0	High	41.2163	66.5035	130	215	130	99.0683	7	35.09	53	416.403	83
AALF023938-PA Moesin/ezrin/radixin homolog|protein_coding|JXUM01S006059:28941:66214	557	65.62	5.57	1	0	High	135.465	75.2244	60	114	60	1892.58	27	51.8412	19	148.282	18
AALF023936-PA liquid facets|protein_coding|JXUM01S006051:20321:36759:-1|:AALF023936	742	80.121	5.29	1	0	High	14.4764	55.5256	42	69	42	35.19	2	108.58	10	229.539	33
AALF023906-PA |protein_coding|JXUM01S006045:22687:23049:-1|:AALF023906	120	13.906	8.57	1	0	High	37.7552	50.8333	15	26	15	213.354	3	43.56	6	174.148	8
AALF023900-PA voltage-dependent anion-selective channel|protein_coding|JXUM01S00604	404	43.658	9.29	1	0	High	564.075	84.901	119	505	119	2639.02	30	6383.25	84	4228.03	39
AALF023879-PA |protein_coding|JXUM01S006024:32521:37654:-1|:AALF023879	493	56.256	5.55	1	0.001386	High	10.9746	47.6673	26	30	26	61.99	2	0	11	76.3567	13
AALF023877-PA secretory carrier-associated membrane protein (scamp)|protein_coding|	349	38.639	5.66	1	0.00604728	High	6.37795	90.2579	30	65	30	65.1	1	468.497	17	140.017	14
AALF023818-PA |protein_coding|JXUM01S000732:153174:162032:1|:AALF023818	850	96.824	5.54	1	0.001386	High	13.6201	33.4118	25	41	25	89.3	3	39.53	10	365.208	15
AALF023816-PA Putative secreted protein|protein_coding|JXUM01S000732:140151:140976:	183	20.87	9.57	1	0.001386	High	10.1987	56.2842	11	17	11	151.61	3	0	3	64.01	6
AALF023815-PA 26S proteasome regulatory subunit S3|protein_coding|JXUM01S000732:137	493	56.335	7.93	1	0	High	55.2748	76.0649	48	60	48	457.731	11	0	13	95.98	26
AALF023780-PA |protein_coding|JXUM01S000727:352108:372021:-1|:AALF023780	171	19.582	6.79	1	0	High	19.251	45.614	11	24	11	330.58	2	0	4	0	5
AALF023775-PA DNA-directed RNA polymerase subunit|protein_coding|JXUM01S000727:2541	1887	208.455	7.58	1	0	High	14.5931	57.7107	163	270	162	68	5	0	70	84.31	93
AALF023764-PA |protein_coding|JXUM01S005994:29893:58285:1|:AALF023764	387	42.622	4.42	1	0	High	311.129	59.4315	110	536	110	1357.44	17	1901.68	52	5833.76	83
AALF023763-PA signal recognition particle 54 kda protein|protein_coding|JXUM01S0059	504	55.573	8.65	1	0	High	31.5343	72.8175	66	143	66	371.97	5	56.51	32	0	33
AALF023756-PA |protein_coding|JXUM01S005988:3505:48456:-1|:AALF023756	895	98.843	5.53	1	0.001386	High	13.4252	71.9553	75	102	72	179.17	11	0	31	0	37
AALF023696-PA myosin VI|protein_coding|JXUM01S000729:350729:374694:1|:AALF023696	1226	141.081	8.75	1	0	High	19.3126	61.5008	81	116	9	131.623	9	0	36	69.86	40
AALF023663-PA Eukaryotic translation initiation factor 6|protein_coding|JXUM01S0059	243	25.839	4.68	1	0	High	53.4798	97.9424	25	47	25	615.204	8	81.78	7	158.53	15
AALF023646-PA Protein-L-isoaspartate O-methyltransferase|protein_coding|JXUM01S0007	227	24.912	6.74	1	0	High	14.2779	81.0573	25	34	25	114.85	3	92.96	12	109.27	12
AALF023640-PA ATP synthase subunit gamma|protein_coding|JXUM01S005941:31914:33257:-	297	32.69	8.88	1	0	High	79.9184	82.1549	32	64	32	563.23	13	93.82	7	641.618	16
AALF023637-PA |protein_coding|JXUM01S005941:3865:8272:1|:AALF023637	243	26.524	8.46	1	0	High	78.7345	72.8395	40	106	40	668.787	8	141.838	23	98.26	15
AALF023623-PA tRNA-splicing ligase RtcB homolog|protein_coding|JXUM01S000738:116829	506	55.623	7.75	1	0	High	82.1716	76.4822	61	111	61	222.61	11	158.641	31	685.099	30
AALF023621-PA Putative dosage compensation complex subunit mle|protein_coding|JXUM0	175	18.595	8.13	1	0	High	186.519	84.5714	52	203	52	207.35	4	170.214	10	2216.82	47
AALF023599-PA spliceosomal protein sap|protein_coding|JXUM01S005929:74048:81588:-1|	1215	135.094	5.53	1	0.001386	High	10.5467	66.749	85	158	85	66.17	4	22.81	38	107.171	45
AALF023560-PA |protein_coding|JXUM01S000725:112707:113885:1|:AALF023560	392	43.765	9.06	1	0.00374298	High	8.31215	74.2347	31	58	1	0	1	0	15	136.06	18
AALF023558-PA phosphoglucomutase|protein_coding|JXUM01S000071:690771:703484:1|:AALF	614	68.531	5.5	1	0	High	20.3765	54.886	43	72	34	239.398	5	0	16	0	23
AALF023550-PA sarm1|protein_coding|JXUM01S000007:797156:863374:-1|:AALF023550	1406	154.081	6.57	1	0.001386	High	12.9575	61.2376	98	169	98	54.17	5	58.66	49	38.8	48
AALF023548-PA Transcription factor BTF3|protein_coding|JXUM01S000007:767536:768006:	156	17.118	6.81	1	0	High	88.5759	94.2308	49	130	49	476.796	9	724.679	23	305.587	25
AALF023547-PA fk506 binding protein|protein_coding|JXUM01S000007:763978:765646:-1|:	383	43.081	5.31	1	0.00374298	High	8.04967	65.2742	23	38	23	65.95	2	0	10	24.63	13
AALF023546-PA |protein_coding|JXUM01S000007:756500:758229:1|:AALF023546	465	52.116	5.94	1	0.00264901	High	9.08299	60.8602	29	92	29	136.597	3	0	11	0	16
AALF023545-PA metalloprotease|protein_coding|JXUM01S000007:746042:749384:-1|:AALF02	1008	115.195	6.52	1	0.00929095	High	4.4436	70.7341	76	113	76	0	4	25.81	29	48.22	46
AALF023543-PA Eukaryotic translation initiation factor 3 subunit J|protein_coding|J	241	28.073	4.83	1	0.00374298	High	8.01334	26.556	7	12	7	61.9833	2	104.68	4	0	1
AALF023542-PA Putative splicing factor spf30|protein_coding|JXUM01S000007:723444:72	239	27.18	9.01	1	0.001386	High	13.4566	58.5774	12	24	12	0	1	183.72	5	124.797	9
AALF023541-PA pef protein with a long n-terminal hydrophobic domain (peflin)|protei	239	26.586	5.03	1	0	High	17.9681	71.1297	18	38	18	147.827	3	0	8	140.71	7
AALF023524-PA Eukaryotic translation initiation factor 3 subunit A|protein_coding|J	1137	133.875	8.6	1	0	High	121.81	54.5295	99	177	99	563.94	16	139.715	41	1264.74	49
AALF023523-PA integrin beta 1 binding protein (melusin)|protein_coding|JXUM01S00591	362	40.801	6.71	1	0	High	17.9776	80.3867	40	88	40	97.6634	3	58.51	22	176.2	20
AALF023517-PA MICOS complex subunit|protein_coding|JXUM01S000737:55191:72344:-1|:AA	234	25.302	8.81	1	0	High	21.4825	65.3846	12	24	12	202.238	2	54.62	8	127.81	4
AALF023515-PA |protein_coding|JXUM01S005907:60519:62728:-1|:AALF023515	632	69.506	10.76	1	0.001386	High	10.0976	85.6013	114	215	114	0	2	195.68	52	44.97	62
AALF023499-PA |protein_coding|JXUM01S000719:29373:48926:1|:AALF023499	202	21.815	6.33	1	0	High	49.1967	82.6733	24	33	24	273.717	4	160.5	12	144.581	10
AALF023468-PA |protein_coding|JXUM01S005896:84889:86837:-1|:AALF023468	607	69.193	6.23	1	0.00648298	High	5.7732	66.0626	48	68	48	128.8	2	0	29	0	22
AALF023467-PA Putative gtp-binding adp-ribosylation factor arf6 darf3|protein_codin	180	20.169	6.18	1	0	High	19.7037	96.1111	19	32	19	302	2	0	8	0	10
AALF023429-PA |protein_coding|JXUM01S005875:36390:38240:-1|:AALF023429	616	71.618	4.91	1	0	High	15.9311	50.974	30	43	30	104.214	6	0	12	42.27	12
AALF023410-PA |protein_coding|JXUM01S000717:293132:296080:1|:AALF023410	950	106.518	5.69	1	0	High	24.4947	62.5263	72	105	72	398.823	7	70.13	33	173.837	34
AALF023404-PA |protein_coding|JXUM01S000717:232012:232862:1|:AALF023404	228	25.294	5.07	1	0.00604728	High	6.17747	66.2281	11	21	11			0	3	47.95	9
AALF023380-PA mitochondrial chaperone bcs1|protein_coding|JXUM01S005859:11561:12922	424	48.208	8.38	1	0.00678497	High	5.49658	75.7075	41	63	41	62.98	4	0	21	0	18
AALF023350-PA Aconitate hydratase, mitochondrial|protein_coding|JXUM01S005851:12861	800	87.065	8.46	1	0	High	86.995	75.75	69	107	5	520.319	12	227.481	34	129.531	28
AALF023340-PA |protein_coding|JXUM01S005842:17383:51540:-1|:AALF023340	616	68.238	10.39	1	0	High	22.5789	49.6753	46	95	36	0	3	54.09	19	325.365	26
AALF023328-PA |protein_coding|JXUM01S000715:360874:361948:1|:AALF023328	334	38.194	6.07	1	0.00604728	High	6.05221	55.0898	19	22	19	53.29	4	0	9	0	6
AALF023326-PA vacuolar ATP synthase subunit c|protein_coding|JXUM01S000715:327924:3	385	44.304	7.75	1	0.00264901	High	8.76457	83.6364	36	58	36	0	6	0	15	284.12	18
AALF023304-PA ATP-dependent transporter|protein_coding|JXUM01S005823:39928:42687:-1	882	98.154	6.65	1	0.00374298	High	8.06849	49.4331	45	55	45	53.9827	6	0	19	83.14	21
AALF023287-PA |protein_coding|JXUM01S005829:2131:9501:1|:AALF023287	377	43.38	5.12	1	0.001386	High	10.5178	42.4403	23	39	2	122.671	3	82.5	9	0	13
AALF023270-PA Proteasome subunit beta type|protein_coding|JXUM01S005822:87358:87975	205	23.203	5.64	1	0	High	28.1078	68.2927	15	21	15	353.556	3	48.3378	8	0	4
AALF023268-PA translational activator gcn1|protein_coding|JXUM01S005822:9819:37766:	2670	294.094	6.09	1	0	High	46.348	69.9625	209	290	209	571.094	15	27.26	100	26.86	99
AALF023248-PA |protein_coding|JXUM01S000700:171425:172286:1|:AALF023248	242	26.248	8.15	1	0.001386	High	12.047	92.1488	22	41	22	0	1	38.99	10	102.17	13
AALF023245-PA |protein_coding|JXUM01S000700:13117:14040:1|:AALF023245	264	30.129	6	1	0	High	43.2828	59.8485	24	49	24	199.2	4	152.964	10	191.84	13
AALF023214-PA |protein_coding|JXUM01S000707:225354:278817:-1|:AALF023214	2125	229.921	8.82	1	0	High	31.4269	47.6235	93	194	93	0	7	59.3762	38	396.297	50
AALF023213-PA lipid a export ATP-binding/permease protein msba|protein_coding|JXUM0	690	75.341	9.42	1	0.00896861	High	4.70696	71.4493	57	91	57	94.37	3	0	28	0	27
AALF023184-PA ral transcription factor IIF subunit 2|protein_coding|JXUM01S005805:9	271	31.157	9.03	1	0.00205761	High	9.56216	61.6236	17	22	17	77.29	2	0	6	33.32	9
AALF023182-PA Putative otu-like cysteine protease|protein_coding|JXUM01S005805:6984	316	35.138	5.02	1	0.00929095	High	4.54555	76.5823	20	32	20	0	2	0	8	42.42	12
AALF023169-PA |protein_coding|JXUM01S005802:22281:94981:-1|:AALF023169	1079	119.674	6.27	1	0	High	19.4937	66.1724	80	140	80	174.68	7	0	42	89.24	33
AALF023168-PA membrane-associated protein gex-3|protein_coding|JXUM01S005802:937:75	1121	128.747	6.64	1	0.0041225	High	7.10188	69.4023	87	157	87	83.47	6	0	40	0	41
AALF023162-PA |protein_coding|JXUM01S000708:170841:171427:1|:AALF023162	154	17.584	5.4	1	0.001386	High	13.8328	41.5584	9	13	9	160.19	1	0	4	99.03	4
AALF023155-PA |protein_coding|JXUM01S000708:21609:28246:1|:AALF023155	1927	221.295	6.42	1	0.00467836	High	6.89037	61.0794	113	170	113	80.38	6	0	51	0	57
AALF023140-PA Serine hydroxymethyltransferase|protein_coding|JXUM01S005786:43799:53	467	51.262	7.11	1	0	High	49.5488	85.6531	67	84	2	336.58	11	122.288	29	166.72	30
AALF023130-PA |protein_coding|JXUM01S000704:226394:227081:-1|:AALF023130	184	20.063	7.44	1	0.001386	High	11.6625	98.3696	21	29	2	165.5	4	0	11	0	7
AALF023114-PA prolyl 4-hydroxylase alpha subunit|protein_coding|JXUM01S005780:86724	545	62.184	6.13	1	0	High	44.2064	68.0734	35	58	17	241.546	7	60.56	9	245.845	22
AALF023105-PA |protein_coding|JXUM01S000696:31739:72074:1|:AALF023105	826	85.488	8.46	1	0.00604728	High	6.12407	63.4383	53	73	15	73.18	5	0	19	0	30
AALF023038-PA Putative 60s ribosomal protein l21|protein_coding|JXUM01S000701:36996	161	18.518	10.59	1	0	High	92.2659	68.323	42	195	42	367.015	10	872.274	19	1447.43	27
AALF022974-PA |protein_coding|JXUM01S005738:86711:97744:-1|:AALF022974	519	57.644	5.34	1	0.00264901	High	9.18496	66.8593	25	47	4	28.39	3	107.347	14	150.968	10
AALF022964-PA |protein_coding|JXUM01S005740:50876:51787:-1|:AALF022964	285	31.398	6.57	1	0.00896861	High	4.68742	52.6316	17	23	17	52.75	1	27.14	8	0	8
AALF022920-PA fimbrin/plastin|protein_coding|JXUM01S000687:88216:110355:-1|:AALF022	649	71.418	5.25	1	0	High	88.2377	80.4314	73	125	73	525.264	18	41.13	36	537.602	27
AALF022918-PA DNA topoisomerase type I|protein_coding|JXUM01S000687:29225:41174:1|:	746	87.727	7.65	1	0	High	34.0703	34.7185	33	51	33	105.487	5	37.49	11	297.935	19
AALF022910-PA Putative nuclear transport receptor ranbp7/ranbp8 importin beta super	1054	120.527	4.83	1	0.001386	High	10.5729	74.2884	104	210	103	189.837	7	73.29	56	0	47
AALF022909-PA rho/rac/cdc GTPase-activating protein|protein_coding|JXUM01S005723:19	374	43.815	8.05	1	0.0041225	High	7.12532	56.9519	22	28	22	167.623	1	0	10	0	11
AALF022908-PA preprotein translocase secy subunit (sec61)|protein_coding|JXUM01S005	476	52.202	8.24	1	0	High	23.569	64.7059	29	44	5	416.968	4	0	18	0	8
AALF022906-PA |protein_coding|JXUM01S005720:13395:38069:-1|:AALF022906	293	33.754	6.38	1	0	High	19.8159	54.2662	13	13	13	136.79	5	27.17	5	0	3
AALF022904-PA Putative mitochondrial phosphate carrier protein|protein_coding|JXUM0	344	37.653	8.75	1	0	High	16.1074	91.2791	35	61	31	107.68	6	23.45	16	61.33	15
AALF022898-PA lupus la ribonucleoprotein|protein_coding|JXUM01S000067:635978:661473	1625	173.238	9.44	1	0	High	100.414	65.4769	107	177	107	197.437	8	278.459	31	899.344	74
AALF022878-PA |protein_coding|JXUM01S005718:5923:38019:1|:AALF022878	683	76.76	9.48	1	0	High	17.758	55.0512	39	63	39	140.333	4	0	11	0	25
AALF022863-PA Putative rna polymerase i transcription factor uaf|protein_coding|JXU	269	30.295	6.02	1	0	High	52.0088	46.0967	24	53	24	97.936	3	190.445	13	550.941	13
AALF022858-PA |protein_coding|JXUM01S005713:47494:48438:1|:AALF022858	295	33.557	7.08	1	0	High	14.3157	66.7797	17	22	17	118.692	3	0	5	0	10
AALF022856-PA |protein_coding|JXUM01S005713:25171:27045:1|:AALF022856	624	69.157	5.83	1	0	High	16.5074	49.6795	44	57	6	116.784	5	0	16	189.69	23
AALF022836-PA |protein_coding|JXUM01S005696:19222:55202:1|:AALF022836	732	83.722	5.69	1	0.00678497	High	5.58927	67.2131	63	81	17	0	3	79.0738	24	0	36
AALF022833-PA mitochondrial import receptor subunit tom40|protein_coding|JXUM01S005	322	34.414	7.15	1	0	High	16.5536	94.4099	65	123	65	83.16	3	133.35	36	0	32
AALF022774-PA parvin|protein_coding|JXUM01S000683:88344:90211:-1|:AALF022774	379	42.86	6.07	1	0	High	20.632	72.0317	23	34	23	304.21	3	0	11	46.47	9
AALF022771-PA |protein_coding|JXUM01S005666:2297:8138:1|:AALF022771	1903	215.957	5.47	1	0	High	121.358	52.2333	129	257	129	308.777	20	715.973	49	1203.21	70
AALF022768-PA 3-hydroxyacyl-coa dehyrogenase|protein_coding|JXUM01S005660:84896:920	770	82.643	9.29	1	0	High	129.239	76.4935	95	122	94	814.308	22	212.144	30	296.401	47
AALF022767-PA |protein_coding|JXUM01S005660:24265:25499:1|:AALF022767	256	28.992	5.68	1	0.00374298	High	8.4286	64.0625	9	13	9	83.0767	2	0	2	0	5
AALF022758-PA |protein_coding|JXUM01S005661:93842:95840:-1|:AALF022758	356	40.798	4.83	1	0.00896861	High	4.68778	54.4944	13	22	13	51.13	2	0	7	0	4
AALF022756-PA membrane traffic protein|protein_coding|JXUM01S005661:81949:86829:1|:	447	50.362	5.76	1	0.001386	High	13.3669	53.0201	22	30	22	45.15	1	0	9	132.8	12
AALF022737-PA |protein_coding|JXUM01S000678:84095:124018:-1|:AALF022737	387	42.312	4.63	1	0	High	20.9874	67.4419	25	36	4	71.46	4	78.3	13	40.6092	9
AALF022735-PA DNA helicase|protein_coding|JXUM01S000678:46075:48787:-1|:AALF022735	861	97.841	5.36	1	0	High	19.2039	62.6016	69	107	69	184.63	6	109.09	29	40.38	37
AALF022734-PA tfiia large subunit|protein_coding|JXUM01S000678:11318:36460:1|:AALF0	468	50.918	4.67	1	0.00678497	High	5.31994	68.5897	30	44	30	88.18	2	0	18	0	11
AALF022709-PA |protein_coding|JXUM01S005647:102362:108275:-1|:AALF022709	321	35.488	4.87	1	0	High	29.3228	63.8629	30	67	6	65.23	4	80.64	13	566.716	17
AALF022708-PA Aspartate aminotransferase|protein_coding|JXUM01S005647:79862:81252:-	348	39.066	7.43	1	0	High	24.2248	82.4713	36	46	36	182.929	6	0	19	24.98	12
AALF022705-PA |protein_coding|JXUM01S005647:8210:39766:1|:AALF022705	1562	170.947	8.28	1	0	High	24.7087	41.8694	65	94	65	0	2	24.4	23	209.117	44
AALF022631-PA Putative gtpase rab1/ypt1 small g protein superfamily|protein_coding|	215	24.289	6.01	1	0	High	45.8221	84.6512	30	53	30	341.89	5	0	9	160.704	17
AALF022626-PA |protein_coding|JXUM01S000670:195246:214416:1|:AALF022626	394	44.569	4.82	1	0.00604728	High	6.0284	32.9949	13	17	13	74.7	3	67.25	7	0	4
AALF022600-PA myosin light chain 1,|protein_coding|JXUM01S005617:18703:32584:-1|:AA	186	21.416	5.19	1	0	High	132.311	83.3333	35	147	35	470.024	8	442.46	16	2314.28	23
AALF022541-PA |protein_coding|JXUM01S005606:84062:97020:-1|:AALF022541	1291	142.572	6.3	1	0.001386	High	12.6813	62.4322	64	83	64	119.323	4	0	35	24.44	26
AALF022521-PA Coronin|protein_coding|JXUM01S000671:223678:227491:1|:AALF022521	843	94.06	5.71	1	0	High	16.277	47.9241	43	63	43	0	1	0	9	322.394	34
AALF022507-PA protein phosphatase 2a, regulatory subunit|protein_coding|JXUM01S0055	306	33.476	8.24	1	0.00866463	High	4.93957	59.1503	25	49	25			0	11	81.3225	16
AALF022502-PA |protein_coding|JXUM01S005578:66292:73861:-1|:AALF022502	408	44.365	6.42	1	0	High	32.5654	67.8922	42	69	42	63.6767	5	0	20	156.513	21
AALF022486-PA |protein_coding|JXUM01S000673:148076:153665:1|:AALF022486	546	61.309	9.79	1	0	High	35.0184	56.7766	37	72	37	75.89	5	0	16	653.734	20
AALF022478-PA |protein_coding|JXUM01S000086:60814:68366:1|:AALF022478	376	42.919	7.91	1	0	High	16.1861	33.2447	12	14	12	49.79	1	69.77	6	141.69	6
AALF022477-PA |protein_coding|JXUM01S000086:41973:48754:-1|:AALF022477	421	47.677	5.26	1	0	High	44.096	46.7933	31	63	31	170.962	5	155.42	12	401.93	19
AALF022471-PA Dihydrolipoyl dehydrogenase|protein_coding|JXUM01S005570:83566:92819:	508	53.612	6.83	1	0	High	72.5639	70.2756	50	104	3	495.863	13	470.51	29	652.165	21
AALF022456-PA |protein_coding|JXUM01S005564:49847:86886:-1|:AALF022456	1143	129.561	7.2	1	0	High	14.4423	48.6439	64	94	9	107.42	5	0	20	0	41
AALF022453-PA enolase|protein_coding|JXUM01S005564:18817:20813:-1|:AALF022453	433	46.482	6.76	1	0	High	211.891	93.9954	62	186	62	1877.5	22	166.387	17	3055.33	34
AALF022433-PA AAA ATPase|protein_coding|JXUM01S005565:88149:108068:-1|:AALF022433	406	44.577	8.37	1	0.0041225	High	7.73962	66.9951	27	41	27	122.67	3	0	12	0	13
AALF022415-PA |protein_coding|JXUM01S000660:62522:188796:-1|:AALF022415	986	105.691	9.88	1	0	High	14.7398	61.8661	57	73	35			28.25	24	163.66	37
AALF022407-PA Branched-chain-amino-acid aminotransferase|protein_coding|JXUM01S0055	442	49.935	7.28	1	0	High	24.9118	57.6923	42	61	42	248.224	3	0	20	72.99	20
AALF022402-PA |protein_coding|JXUM01S000662:397556:398627:-1|:AALF022402	311	35.351	5.21	1	0	High	50.0695	61.7363	19	31	19	430.959	6	134.39	6	53.2	7
AALF022392-PA |protein_coding|JXUM01S005539:18149:27750:-1|:AALF022392	844	94.328	6.39	1	0	High	659.027	89.5735	204	664	1	4066.09	57	2881.87	68	7705.83	136
AALF022351-PA U3 small nucleolar ribonucleoprotein protein MPP10|protein_coding|JXU	646	74.944	4.94	1	0.0041225	High	7.35186	34.0557	22	50	22	64.43	2	21.52	10	79.02	15
AALF022350-PA Anamorsin homolog|protein_coding|JXUM01S000665:132079:133127:1|:AALF0	255	27.374	4.87	1	0	High	14.9749	57.2549	18	38	18	145.31	5	101.37	8	204.99	9
AALF022348-PA chromosome region maintenance protein 1/exportin|protein_coding|JXUM0	1053	121.201	5.73	1	0	High	14.9566	73.8841	107	191	107	149.39	5	0	63	0	42
AALF022273-PA |protein_coding|JXUM01S005477:84576:92317:-1|:AALF022273	458	50.825	5.58	1	0	High	25.8839	78.821	35	46	6	0	2	84.6897	17	121.328	17
AALF022269-PA |protein_coding|JXUM01S005483:138718:141704:-1|:AALF022269	968	108.248	8.05	1	0	High	30.2631	75	91	144	8	225.733	14	48.38	33	54.1719	48
AALF022267-PA |protein_coding|JXUM01S005483:58106:95631:-1|:AALF022267	1723	190.342	8.15	1	0	High	15.9056	61.9849	133	261	80	118.34	8	26.04	57	92.7	77
AALF022265-PA Kinesin-like protein|protein_coding|JXUM01S000661:55191:58129:1|:AALF	931	104.962	5.68	1	0	High	50.5844	79.6992	75	114	7	147.575	10	69.6605	28	312.097	43
AALF022255-PA Glycylpeptide N-tetradecanoyltransferase|protein_coding|JXUM01S005468	459	53.115	8.94	1	0	High	30.6279	64.9237	33	48	33	401.314	7	0	10	0	16
AALF022252-PA Histone H4|protein_coding|JXUM01S089308:964:1275:-1|:AALF022252	103	11.374	11.36	1	0	High	176.806	61.165	36	241	35	3586.51	30	329.09	2	2060.63	18
AALF022229-PA 60S ribosomal protein L23 (L17A)(AeRpL17A)|protein_coding|JXUM01S0054	179	18.736	10.23	1	0	High	155.297	89.9441	42	118	42	827.697	11	1226.84	24	1032.9	16
AALF022155-PA |protein_coding|JXUM01S000658:307481:320379:-1|:AALF022155	2281	259.835	7.91	1	0.00866463	High	5.13303	63.8317	163	258	163	53.02	4	0	86	0	79
AALF022138-PA |protein_coding|JXUM01S005437:21035:33648:-1|:AALF022138	957	106.577	6.83	1	0.00896861	High	4.64191	61.442	73	129	73	71.12	4	0	32	0	42
AALF022122-PA farnesyl-pyrophosphate synthetase|protein_coding|JXUM01S000647:232914	358	41.306	6.2	1	0	High	14.3905	49.7207	16	18	16	162.438	7	0	5	0	5
AALF022119-PA jun|protein_coding|JXUM01S000647:107402:114936:1|:AALF022119	272	30.066	9.26	1	0	High	23.6115	70.9559	20	30	20	24.78	2	0	6	264.683	13
AALF022107-PA |protein_coding|JXUM01S000072:701557:708500:-1|:AALF022107	524	59.726	6.23	1	0	High	17.8609	68.3206	47	104	15	127.283	7	0	22	33.79	20
AALF022102-PA 60S ribosomal protein L22|protein_coding|JXUM01S000072:452289:459837:	151	17.622	9.7	1	0	High	73.679	64.2384	17	53	17	478.986	4	71.904	5	893.888	14
AALF022089-PA Putative translin|protein_coding|JXUM01S005419:6130:7138:1|:AALF02208	235	26.746	5.95	1	0.001386	High	11.4925	78.7234	17	22	17	88.4239	3	0	4	44.39	10
AALF022075-PA |protein_coding|JXUM01S000656:126078:139009:1|:AALF022075	431	48.566	8.72	1	0	High	36.3102	73.0858	54	118	54	67.42	3	82.78	20	722.317	34
AALF022074-PA cytoplasmic dynein intermediate chain, (dhic)|protein_coding|JXUM01S0	646	72.052	5.77	1	0.00604728	High	6.05948	69.5046	55	83	54	70.75	2	0	20	0	36
AALF022055-PA Serine/threonine-protein phosphatase|protein_coding|JXUM01S000688:138	307	35.183	5.12	1	0	High	17.1613	80.7818	26	37	25	82.09	1	0	14	89.7033	11
AALF022035-PA Fructose-bisphosphate aldolase|protein_coding|JXUM01S000638:214472:24	364	39.475	8.18	1	0	High	291.123	96.7033	86	238	86	1609.62	20	829.889	33	3838.33	47
AALF022030-PA ADP,ATP carrier protein|protein_coding|JXUM01S005383:78161:85989:1|:A	270	29.499	9.36	1	0	High	90.668	91.8519	42	103	38	1345.64	22	33.8	9	401.929	16
AALF022029-PA |protein_coding|JXUM01S005383:71132:71335:1|:AALF022029	67	7.237	9.86	1	0	High	76.5608	76.1194	20	86	14	679.523	6	462.264	9	1136.6	14
AALF022027-PA gdp mannose-4,6-dehydratase|protein_coding|JXUM01S005383:44615:45844:	385	43.581	7.11	1	0	High	20.7999	41.2987	15	25	15	259.526	4	0	4	0	8
AALF022020-PA chaperonin-60kD, ch60|protein_coding|JXUM01S000646:46833:48625:1|:AAL	575	60.738	5.72	1	0	High	281.958	81.3913	78	237	77	1620.28	22	2375.2	45	1656.86	39
AALF022012-PA |protein_coding|JXUM01S005376:97969:98397:1|:AALF022012	142	14.939	10.27	1	0.001386	High	14.0933	64.0845	12	17	2	141.14	5	0	3	0	5
AALF021985-PA pumilio|protein_coding|JXUM01S005362:20005:69458:-1|:AALF021985	837	89.352	8.9	1	0.00264901	High	9.286	71.4456	68	96	68	161.007	4	31.33	25	37.22	40
AALF021952-PA |protein_coding|JXUM01S005364:125743:143604:-1|:AALF021952	184	21.084	10.52	1	0	High	99.2922	70.1087	33	131	19	1039.48	10	448.471	17	232.548	17
AALF021927-PA Protein-lysine N-methyltransferase AAEL000284|protein_coding|JXUM01S0	149	16.435	5.54	1	0.00866463	High	5.0423	48.3221	5	7	5	46.52	1	0	3	0	1
AALF021925-PA ebna2 binding protein P100|protein_coding|JXUM01S005352:101167:141710	921	103.323	7.25	1	0	High	316.644	59.9349	97	237	97	554.738	15	878.395	34	3710.51	67
AALF021923-PA gamma-glutamyl hydrolase|protein_coding|JXUM01S005352:67459:82242:-1|	377	42.63	5.16	1	0	High	17.6434	45.0928	19	28	19	210.68	3	63.19	5	0	11
AALF021922-PA |protein_coding|JXUM01S005352:23766:28178:1|:AALF021922	1406	146.767	7.06	1	0.00374298	High	7.97997	53.0583	76	103	76	0	2	69.15	33	0	41
AALF021902-PA |protein_coding|JXUM01S000064:538974:547099:1|:AALF021902	478	52.402	6.8	1	0.0041225	High	7.01658	71.5481	36	59	11	86.47	1	0	17	0	18
AALF021883-PA Putative nuclear pore complex component sc seh1|protein_coding|JXUM01	326	36.087	5.3	1	0.00264901	High	9.22366	47.8528	12	17	12	78.3233	3	0	4	0	5
AALF021882-PA |protein_coding|JXUM01S005342:34981:54612:-1|:AALF021882	740	83.354	8.81	1	0	High	332.033	80	130	586	130	996.778	23	1399.02	42	7731.09	86
AALF021851-PA ubiquitin-protein ligase|protein_coding|JXUM01S005340:31024:44641:1|:	3091	333.2	5.6	1	0	High	24.6635	58.1042	193	363	193	185.41	10	0	84	0	106
AALF021836-PA dynactin|protein_coding|JXUM01S005326:35424:52027:-1|:AALF021836	1217	138.144	5.45	1	0.001386	High	11.3144	58.0115	55	86	55	85.52	3	0	23	73.2433	30
AALF021835-PA Putative heat shock cognate 70|protein_coding|JXUM01S005326:14239:162	656	72.326	5.24	1	0	High	411.139	76.9817	109	335	78	2515.05	38	2040.55	43	3534.8	60
AALF021834-PA |protein_coding|JXUM01S005333:98843:113063:1|:AALF021834	830	92.194	8.62	1	0	High	43.2558	62.7711	59	109	59	39.47	4	91.99	28	488.707	30
AALF021824-PA |protein_coding|JXUM01S005329:59740:84221:1|:AALF021824	795	84.319	8.5	1	0.0041225	High	6.99477	58.8679	65	106	65	25.33	6	25.23	37	42.33	25
AALF021817-PA |protein_coding|JXUM01S005323:79332:80471:-1|:AALF021817	379	42.341	9.36	1	0	High	20.3174	52.5066	25	51	25	152.259	3	72.94	12	120.9	13
AALF021816-PA |protein_coding|JXUM01S005323:70016:71218:1|:AALF021816	400	46.486	9.92	1	0.0041225	High	7.15526	31	16	30	16	0	1	30.71	5	171.247	12
AALF021815-PA Sulfhydryl oxidase|protein_coding|JXUM01S005323:64291:64882:-1|:AALF0	176	20	8.1	1	0.001386	High	9.66908	63.0682	11	14	11	0	1	44.94	5	172.937	5
AALF021810-PA Putative nipsnap|protein_coding|JXUM01S005331:77743:83558:-1|:AALF021	274	32.213	8.91	1	0.00264901	High	8.97778	46.3504	16	28	16	103.62	3	0	7	222.633	8
AALF021809-PA serine/threonine protein kinase|protein_coding|JXUM01S005331:18862:44	960	109.973	8.43	1	0.001386	High	13.0951	46.1458	49	88	49	63.74	3	0	25	145.198	22
AALF021791-PA |protein_coding|JXUM01S005313:98849:99800:1|:AALF021791	200	21.392	4.83	1	0.00374298	High	8.60705	65.5	15	22	15	80.5	1	75.94	7	49.54	9
AALF021780-PA rrm/rnp domain|protein_coding|JXUM01S000637:18530:24319:-1|:AALF02178	1081	115.806	9.1	1	0	High	17.323	63.9223	87	144	87	0	5	0	29	237.477	56
AALF021758-PA splicing factor yt521-b|protein_coding|JXUM01S000635:370570:372345:-1	591	64.516	9.63	1	0.00264901	High	9.06951	46.1929	27	47	27	95.04	3	0	10	0	14
AALF021746-PA f14p3.9 protein (auxin transport protein)|protein_coding|JXUM01S00530	5612	619.102	5.88	1	0	High	23.5353	65.9123	460	852	9	212.187	32	0	231	23.91	210
AALF021737-PA 60S ribosomal protein L13a|protein_coding|JXUM01S005302:3671:23768:-1	277	32.233	10.43	1	0	High	77.7296	52.3466	32	76	32	369.002	9	94.7995	16	590.05	17
AALF021702-PA |protein_coding|JXUM01S000634:22170:38582:1|:AALF021702	868	97.91	5.96	1	0.00264901	High	9.01182	52.0737	51	86	1	0	1	27.51	26	115.14	25
AALF021670-PA |protein_coding|JXUM01S000627:322268:335447:1|:AALF021670	608	69.239	6.33	1	0.00896861	High	4.81791	57.2368	46	82	46	0	2	125.14	21	0	25
AALF021607-PA |protein_coding|JXUM01S005257:36177:38292:-1|:AALF021607	511	57.033	6.4	1	0.0041225	High	7.25878	56.7515	36	57	36	0	4	59.6793	23	0	9
AALF021566-PA |protein_coding|JXUM01S005255:45376:55062:-1|:AALF021566	458	50.89	5.77	1	0	High	25.9161	75.7642	34	44	5	0	2	84.6897	18	121.328	15
AALF021540-PA |protein_coding|JXUM01S005222:65678:66244:1|:AALF021540	188	20.647	7.34	1	0	High	21.6273	88.2979	26	44	9	223.064	4	230.55	12	73.1	12
AALF021504-PA |protein_coding|JXUM01S005212:14375:16348:-1|:AALF021504	657	72.868	4.98	1	0	High	124.973	56.1644	47	122	19	1106.64	16	474.06	12	1583.33	30
AALF021502-PA |protein_coding|JXUM01S000618:261429:274770:-1|:AALF021502	768	85.534	8.66	1	0	High	38.3381	55.0781	57	80	57	101.96	7	76.55	25	264.571	28
AALF021495-PA dolichol-phosphate mannosyltransferase|protein_coding|JXUM01S000618:1	239	27.047	9.09	1	0.00604728	High	6.29883	74.8954	19	30	19	48.99	1	0	11	0	7
AALF021494-PA Putative mitochondrial electron transport nadh to ubiquinone|protein_	146	17.613	9.41	1	0.00648298	High	5.72574	63.6986	9	15	9	93.1033	3	0	3	0	3
AALF021483-PA |protein_coding|JXUM01S005203:29435:71869:-1|:AALF021483	674	76.287	9.04	1	0.00728408	High	5.18237	62.6113	48	60	48	58.97	4	0	24	0	20
AALF021468-PA |protein_coding|JXUM01S005201:80976:82815:-1|:AALF021468	303	34.871	6.86	1	0.00866463	High	5.14229	40.264	13	18	13	66.59	2	0	5	0	6
AALF021445-PA Putative 60s acidic ribosomal protein p1|protein_coding|JXUM01S000019	112	11.43	4.28	1	0	High	74.7589	83.9286	24	62	24	403.789	5	324.15	12	568.792	15
AALF021441-PA heat shock protein 70 (hsp70)-interacting protein|protein_coding|JXUM	331	37.961	7.69	1	0	High	43.1606	62.2356	35	68	35	214.76	6	128.053	13	644.02	21
AALF021436-PA helicase|protein_coding|JXUM01S005198:41317:45914:1|:AALF021436	1442	164.505	6.98	1	0	High	18.0631	54.0915	83	147	82	116.65	5	0	35	73.51	47
AALF021410-PA Vacuolar protein sorting-associated protein 35|protein_coding|JXUM01S	823	94.195	5.68	1	0	High	32.0237	77.7643	89	155	89	296.333	8	0	47	0	39
AALF021404-PA D-lactate dehydrognease 2,|protein_coding|JXUM01S005190:78981:80733:-	511	56.458	6.54	1	0.00264901	High	8.83266	85.7143	57	102	56	90.5	2	0	25	0	34
AALF021400-PA 6-phosphogluconate dehydrogenase, decarboxylating|protein_coding|JXUM	482	53.067	7.71	1	0	High	27.0677	83.195	63	97	63	191.6	10	0	27	26.79	29
AALF021377-PA importin (ran-binding protein)|protein_coding|JXUM01S005181:95716:992	972	109.458	5.24	1	0	High	32.2515	75.4115	109	176	109	248.515	8	85.89	43	39.47	65
AALF021368-PA |protein_coding|JXUM01S005180:10890:41990:-1|:AALF021368	570	63.214	8.78	1	0	High	60.2482	79.8246	70	109	5	490.077	7	209.12	26	87.68	38
AALF021341-PA polybromo-1|protein_coding|JXUM01S000621:10242:43055:-1|:AALF021341	1657	188.67	6.55	1	0	High	15.6592	52.0821	99	174	99	116.19	4	0	47	155.457	51
AALF021335-PA coproporphyrinogen iii oxidase|protein_coding|JXUM01S005165:74245:947	375	42.863	7.55	1	0	High	27.7619	73.8667	35	41	35	297.875	7	33.86	15	0	14
AALF021333-PA |protein_coding|JXUM01S005165:37515:52984:1|:AALF021333	1352	151.889	7.56	1	0.00604728	High	6.2247	58.432	109	177	109	0	3	0	48	95.12	62
AALF021286-PA dynein light intermediate chain|protein_coding|JXUM01S005147:76792:88	466	51.705	5.5	1	0	High	32.0028	72.103	29	51	29	107.21	4	104.87	9	196.815	18
AALF021278-PA developmentally regulated RNA-binding protein|protein_coding|JXUM01S0	509	56.332	7.05	1	0	High	35.5995	60.1179	41	81	41	116.692	5	0	17	446.229	21
AALF021276-PA |protein_coding|JXUM01S005148:33444:34284:-1|:AALF021276	233	26.139	5.15	1	0.00866463	High	5.0332	56.6524	9	20	9	107.45	2	0	1	0	6
AALF021262-PA mct-1 protein|protein_coding|JXUM01S005146:33775:34533:1|:AALF021262	182	20.497	8.84	1	0	High	20.0325	70.3297	16	22	16	119.173	4	0	5	110.577	8
AALF021247-PA Putative 60s ribosomal protein l24|protein_coding|JXUM01S000640:11715	153	17.341	11.22	1	0	High	50.1709	56.2092	21	39	21	250.19	8	495.76	14	47.18	5
AALF021243-PA Putative mitochondrial import inner membrane translocase subunit tim2	197	20.925	9.6	1	0.00604728	High	5.97794	89.8477	31	48	31	74.48	1	0	18	26.22	13
AALF021242-PA Putative cop9 complex protein subunit 4|protein_coding|JXUM01S000640:	409	46.684	5.77	1	0.001386	High	11.8175	69.9267	33	47	33	136.96	5	0	18	0	11
AALF021215-PA |protein_coding|JXUM01S000614:103706:106177:1|:AALF021215	823	93.58	7.09	1	0	High	27.0347	60.6318	57	100	57	327.78	5	0	28	148.99	25
AALF021214-PA Ubiquinone biosynthesis O-methyltransferase, mitochondrial|protein_co	282	31.54	6.86	1	0.00604728	High	6.06687	62.4113	19	24	19			0	9	129.88	10
AALF021193-PA |protein_coding|JXUM01S005116:72708:91935:1|:AALF021193	588	66.341	5.34	1	0.001386	High	13.9685	68.5374	36	46	36	96.2891	8	0	13	0	15
AALF021177-PA Proteasome subunit beta type|protein_coding|JXUM01S005114:137119:1378	206	22.992	7.2	1	0	High	24.6173	52.4272	14	20	14	268.352	6	76.3621	4	0	6
AALF021145-PA glutathione transferase|protein_coding|JXUM01S005103:32407:46936:1|:A	230	26.277	5.35	1	0	High	171.525	90.4348	38	102	38	2764.4	19	236.81	15	442.483	11
AALF021140-PA Putative cytochrome b5|protein_coding|JXUM01S000603:356298:370414:-1|	119	13.185	5.86	1	0.001386	High	10.1181	56.3025	7	9	7	103.17	2	0	2	0	3
AALF021110-PA Nucleoside diphosphate kinase|protein_coding|JXUM01S000609:44542:4517	168	18.472	8.63	1	0	High	174.193	93.4524	47	202	4	1849.96	17	1010.75	20	1186.3	24
AALF021057-PA acetyl-coa acetyltransferase, mitochondrial (acetoacetyl-coa thiolase	502	53.926	7.44	1	0	High	91.4232	77.2908	65	122	64	602.579	15	145.07	22	746.942	37
AALF021045-PA DNA ligase|protein_coding|JXUM01S005072:19170:32480:-1|:AALF021045	905	100.824	8.66	1	0	High	20.3402	46.8508	38	51	38	91.02	4	0	12	182.91	24
AALF021037-PA |protein_coding|JXUM01S005070:99659:112017:-1|:AALF021037	236	25.616	9.17	1	0.001386	High	11.1221	57.6271	16	20	16	0	1	31.25	6	94.9	9
AALF021024-PA Small ubiquitin-related modifier|protein_coding|JXUM01S005174:3769:40	96	10.706	5.9	1	0	High	24.5509	83.3333	14	66	14	137.733	3	167.67	8	679.262	8
AALF021009-PA |protein_coding|JXUM01S000596:186204:191741:1|:AALF021009	1622	181.338	8.34	1	0.0041225	High	7.13495	47.9038	76	124	76	0	2	0	28	88.3391	48
AALF020994-PA |protein_coding|JXUM01S005060:19679:34679:-1|:AALF020994	151	16.725	5.57	1	0.00205761	High	9.5571	89.404	14	18	13	50.99	2	48.27	7	42.46	7
AALF020991-PA AMP deaminase|protein_coding|JXUM01S005061:54370:67083:-1|:AALF020991	666	77.273	6.33	1	0	High	49.4549	68.3183	68	97	68	516.853	12	107.55	24	74.9365	34
AALF020988-PA |protein_coding|JXUM01S005059:107448:123113:-1|:AALF020988	293	33.726	8.1	1	0.00374298	High	7.97264	44.7099	15	27	1	75.42	2	0	8	0	6
AALF020987-PA |protein_coding|JXUM01S005059:69:8559:1|:AALF020987	592	68.654	6.58	1	0.00374298	High	8.17819	65.0338	40	46	39	63.06	3	0	14	68.31	23
AALF020979-PA |protein_coding|JXUM01S005051:19201:31447:1|:AALF020979	419	46.777	8.88	1	0	High	129.298	87.1122	85	187	25	178.016	9	390.343	34	1414.99	52
AALF020969-PA |protein_coding|JXUM01S000065:656824:671998:1|:AALF020969	183	21.031	5.72	1	0	High	29.4783	84.153	18	36	4	445.004	5	54.01	5	42.22	10
AALF020966-PA n-acetyltransferase|protein_coding|JXUM01S000065:435513:436103:1|:AAL	173	20.032	6.28	1	0.001386	High	14.1189	57.8035	9	15	9	147.117	2	0	3	48.86	4
AALF020958-PA |protein_coding|JXUM01S000065:198793:199866:-1|:AALF020958	357	38.848	9.39	1	0	High	25.0903	87.6751	57	90	57	0	2	346.095	33	155.737	23
AALF020956-PA aspartate ammonia lyase|protein_coding|JXUM01S000065:121801:145009:1|	503	54.286	8.51	1	0	High	50.419	77.9324	58	137	58	447.299	10	0	28	22.83	26
AALF020946-PA |protein_coding|JXUM01S005049:3104:30255:-1|:AALF020946	372	40.426	5.73	1	0.00467836	High	6.80744	77.1505	42	85	42	0	1	0	24	114.78	22
AALF020910-PA |protein_coding|JXUM01S005036:82205:112793:1|:AALF020910	713	77.595	5.86	1	0	High	303.533	76.4376	106	338	6	2538.45	31	2168.94	40	4676.9	58
AALF020908-PA |protein_coding|JXUM01S005036:52511:64657:1|:AALF020908	572	63.777	7.97	1	0.00929095	High	4.47792	60.8392	34	43	15	47.66	1	0	19	0	17
AALF020899-PA |protein_coding|JXUM01S005037:64171:71481:1|:AALF020899	291	33.72	10.23	1	0	High	32.0806	48.11	24	47	24	156.88	5	136.42	8	261.315	13
[truncated: 2,004 more rows]
